# Supplementary material for: Bis(μ-5-chloro­quinolin-8-olato)-κ3 N,O:O;κ3 O:N,O-bis­[(acetato-κ2 O,O′)lead(II)]
Source: Acta Crystallogr Sect E Struct Rep Online. 2009 Feb 11;65(Pt 3):m261. doi: 10.1107/S1600536809003559 (PMC2968633; doi:10.1107/S1600536809003559)
Supplement: Supplementary file 1 [file e-65-0m261-sup1.cif]

##############################################################################
###                                                                        ###
###        Electronic paper (Acta Crystallographica Section E)             ###
###                                                                        ###
##############################################################################
#                                                                            #
# This CIF contains the data in a paper accepted for publication in Acta     #
# Crystallographica Section E. It conforms to the requirements of Notes      #
# for Authors for Section E, and has been peer reviewed under the auspices   #
# of the IUCr Commission on Journals.                                        #
#                                                                            #
# Full details of the Crystallographic Information File format               #
# are given in the paper "The Crystallographic Information File (CIF):       #
# a New Standard Archive File for Crystallography" by S. R. Hall, F. H.      #
# Allen and I. D. Brown [Acta Cryst. (1991), A47, 655-685].                  #
#                                                                            #
# The current version of the core CIF dictionary is obtainable from          #
# ftp://ftp.iucr.org/pub/cif_core.dic. The current version number is 2.4.    #
#                                                                            #
# Software is freely available for graphical display of the structure(s) in  #
# this CIF.  For information consult the CIF home page http://www.iucr.org/  #
# cif/home.html                                                              #
#                                                                            #
# This file may be used for bona fide research purposes within the           #
# scientific community so long as proper attribution is given to the journal # 
# article from which it was obtained.                                        #
#                                                                            #
##############################################################################
                                             
data_global
_audit_creation_method     SHELXL-97
_journal_date_recd_electronic     2009-01-27
_journal_date_accepted     2009-01-29
_journal_name_full     'Acta Crystallographica, Section E'
_journal_year     2009
_journal_volume     65
_journal_issue      3
_journal_page_first     m261
_journal_page_last     m261
_journal_paper_category     QM
_journal_coeditor_code     TK2365
_publ_contact_author
;
     Dr. Seik Weng Ng
     Department of Chemistry
     University of Malaya
     50603 Kuala Lumpur
     Malaysia
;
_publ_contact_author_email     seikweng@um.edu.my
_publ_contact_author_fax     '03 7967 4193'
_publ_contact_author_phone     '03 7967 6778'
_publ_section_title
;\
Bis(\m-5-chloroquinolin-8-\olato)-\k^3^<i>N</i>,<i>O</i>:<i>O</i>;\
\k^3^<i>O</i>:<i>N</i>,<i>O</i>-bis[(acetato-\k^2^<i>O</i>,<i>O</i>')lead(II)]
;
loop_
    _publ_author_name
    _publ_author_address
    'Mohammadnezhad Sh., Gholamhossein'
;
Department of Chemistry
General Campus
Shahid Beheshti University
Tehran 1983963113
Iran
;
    'Amini, Mostafa M.'
;
Department of Chemistry
General Campus
Shahid Beheshti University
Tehran 1983963113
Iran
;
    'Ng, Seik Weng'
;
Department of Chemistry
University of Malaya
50603 Kuala Lumpur
Malaysia
;
data_I
_audit_creation_method     SHELXL-97
_chemical_name_systematic
;
Bis(\m-5-chloroquinolin-8-\olato)-
\k^3^<i>N</i>,<i>O</i>:<i>O</i>;\k^3^<i>O</i>:<i>N</i>,<i>O</i>-
bis[(acetato-\k^2^<i>O</i>,<i>O</i>')lead(II)]
;
_chemical_name_common     ?
_chemical_formula_moiety     'C22 H16 Cl2 N2 O6 Pb2'
_chemical_formula_sum     'C22 H16 Cl2 N2 O6 Pb2'
_chemical_formula_iupac     '[Pb2 (C9 H5 Cl N O)2 (C2 H3 O2)2]'
_chemical_formula_weight     889.65
_chemical_melting_point     ?
_symmetry_cell_setting     Monoclinic
_symmetry_space_group_name_H-M     'P 21/n'
_symmetry_space_group_name_Hall     '-P 2yn'
loop_
    _symmetry_equiv_pos_as_xyz
    'x, y, z'
    '-x+1/2, y+1/2, -z+1/2'
    '-x, -y, -z'
    'x-1/2, -y-1/2, z-1/2'
_cell_length_a     5.30490(10)
_cell_length_b     11.8200(3)
_cell_length_c     17.4928(3)
_cell_angle_alpha     90
_cell_angle_beta     94.5690(10)
_cell_angle_gamma     90
_cell_volume     1093.38(4)
_cell_formula_units_Z     2
_cell_measurement_reflns_used     4123
_cell_measurement_theta_min     2.9
_cell_measurement_theta_max     28.3
_cell_measurement_temperature     100(2)
_exptl_crystal_description     Yellow
_exptl_crystal_colour     prism
_exptl_crystal_size_max     0.10
_exptl_crystal_size_mid     0.03
_exptl_crystal_size_min     0.02
_exptl_crystal_density_diffrn     2.702
_exptl_crystal_density_meas     ?
_exptl_crystal_density_method     'not measured'
_exptl_crystal_F_000     816
_exptl_absorpt_coefficient_mu     15.668
_exptl_absorpt_correction_type     Multi-scan
_exptl_absorpt_process_details     '(SADABS; Sheldrick, 1996)'
_exptl_absorpt_correction_T_min     0.303
_exptl_absorpt_correction_T_max     0.745
_diffrn_ambient_temperature     100(2)
_diffrn_radiation_type     MoK\a
_diffrn_radiation_wavelength     0.71073
_diffrn_radiation_source     'fine-focus sealed tube'
_diffrn_radiation_monochromator     graphite
_diffrn_measurement_device_type     'Bruker SMART APEX'
_diffrn_measurement_method     \w
_diffrn_detector_area_resol_mean     ?
_diffrn_reflns_number     7713
_diffrn_reflns_av_R_equivalents     0.063
_diffrn_reflns_av_sigmaI/netI     0.054
_diffrn_reflns_theta_min     2.1
_diffrn_reflns_theta_max     25.0
_diffrn_reflns_theta_full     25.0
_diffrn_measured_fraction_theta_max     1.000
_diffrn_measured_fraction_theta_full     1.000
_diffrn_reflns_limit_h_min     -6
_diffrn_reflns_limit_h_max     6
_diffrn_reflns_limit_k_min     -13
_diffrn_reflns_limit_k_max     14
_diffrn_reflns_limit_l_min     -20
_diffrn_reflns_limit_l_max     20
_diffrn_standards_number     0
_diffrn_standards_interval_count     0
_diffrn_standards_interval_time     0
_diffrn_standards_decay_%     0
_reflns_number_total     1925
_reflns_number_gt     1655
_reflns_threshold_expression     I>2\s(I)
_refine_ls_structure_factor_coef     Fsqd
_refine_ls_matrix_type     full
_refine_ls_R_factor_all     0.047
_refine_ls_R_factor_gt     0.040
_refine_ls_wR_factor_gt     0.102
_refine_ls_wR_factor_ref     0.107
_refine_ls_goodness_of_fit_ref     1.00
_refine_ls_restrained_S_all     0.99
_refine_ls_number_reflns     1925
_refine_ls_number_parameters     155
_refine_ls_number_restraints     72
_refine_ls_hydrogen_treatment     constr
_refine_ls_weighting_scheme     calc
_refine_ls_weighting_details
                 'calc w=1/[\s^2^(Fo^2^)+(0.0761P)^2^] where P=(Fo^2^+2Fc^2^)/3'
_atom_sites_solution_hydrogens     geom
_atom_sites_solution_primary     direct
_atom_sites_solution_secondary     difmap
_refine_ls_shift/su_max     0.001
_refine_ls_shift/su_mean     0.001
_refine_diff_density_max     5.25
_refine_diff_density_min     -3.38
_refine_ls_extinction_method     none
_refine_ls_extinction_coef     ?
loop_
    _atom_type_symbol
    _atom_type_description
    _atom_type_scat_dispersion_real
    _atom_type_scat_dispersion_imag
    _atom_type_scat_source
    'C' 'C' 0.0033 0.0016
                         'International Tables Vol C Tables 4.2.6.8 and 6.1.1.4'
    'H' 'H' 0.0000 0.0000
                         'International Tables Vol C Tables 4.2.6.8 and 6.1.1.4'
    'N' 'N' 0.0061 0.0033
                         'International Tables Vol C Tables 4.2.6.8 and 6.1.1.4'
    'O' 'O' 0.0106 0.0060
                         'International Tables Vol C Tables 4.2.6.8 and 6.1.1.4'
    'Cl' 'Cl' 0.1484 0.1585
                         'International Tables Vol C Tables 4.2.6.8 and 6.1.1.4'
    'Pb' 'Pb' -3.3944 10.1111
                         'International Tables Vol C Tables 4.2.6.8 and 6.1.1.4'
_computing_data_collection     'APEX2 (Bruker, 2008)'
_computing_cell_refinement     'SAINT (Bruker, 2008)'
_computing_data_reduction     'SAINT (Bruker, 2008)'
_computing_structure_solution     'SHELXS97 (Sheldrick, 2008)'
_computing_structure_refinement     'SHELXL97 (Sheldrick, 2008)'
_computing_molecular_graphics     'X-SEED (Barbour, 2001)'
_computing_publication_material     'publCIF (Westrip, 2009)'
loop_
    _atom_site_type_symbol
    _atom_site_label
    _atom_site_fract_x
    _atom_site_fract_y
    _atom_site_fract_z
    _atom_site_U_iso_or_equiv
    _atom_site_adp_type
    _atom_site_calc_flag
    _atom_site_refinement_flags
    _atom_site_occupancy
    _atom_site_disorder_assembly
    _atom_site_disorder_group
    Pb Pb1 0.63668(6) 0.60161(3) 0.421032(17) 0.01511(18) Uani d . 1 . .
    Cl Cl1 -0.4232(4) 0.30986(19) 0.20373(12) 0.0219(5) Uani d . 1 . .
    O O1 0.3463(11) 0.4603(5) 0.4439(3) 0.0175(13) Uani d . 1 . .
    O O2 0.2902(11) 0.7164(6) 0.4314(4) 0.0244(14) Uani d . 1 . .
    O O3 0.6097(12) 0.8054(6) 0.4933(4) 0.0318(16) Uani d . 1 . .
    N N1 0.3482(13) 0.5526(6) 0.3014(4) 0.0164(15) Uani d . 1 . .
    C C1 0.1685(16) 0.4300(8) 0.3908(5) 0.0149(17) Uani d U 1 . .
    C C2 -0.0268(17) 0.3547(8) 0.4053(5) 0.0186(18) Uani d U 1 . .
    H H2 -0.0351 0.3259 0.4557 0.022 Uiso calc R 1 . .
    C C3 -0.2105(16) 0.3205(7) 0.3474(5) 0.0186(19) Uani d U 1 . .
    H H3 -0.3392 0.2691 0.3594 0.022 Uiso calc R 1 . .
    C C4 -0.2057(16) 0.3610(8) 0.2735(5) 0.0154(17) Uani d U 1 . .
    C C5 -0.0195(16) 0.4416(7) 0.2573(5) 0.0143(18) Uani d U 1 . .
    C C6 0.1645(16) 0.4747(7) 0.3134(5) 0.0179(18) Uani d U 1 . .
    C C7 -0.0074(17) 0.4913(8) 0.1825(5) 0.0203(19) Uani d U 1 . .
    H H7 -0.1270 0.4707 0.1416 0.024 Uiso calc R 1 . .
    C C8 0.1763(17) 0.5679(8) 0.1710(5) 0.0193(19) Uani d U 1 . .
    H H8 0.1863 0.6018 0.1221 0.023 Uiso calc R 1 . .
    C C9 0.3506(19) 0.5960(7) 0.2321(6) 0.021(2) Uani d U 1 . .
    H H9 0.4784 0.6497 0.2232 0.025 Uiso calc R 1 . .
    C C10 0.3841(15) 0.7984(8) 0.4697(5) 0.0172(18) Uani d U 1 . .
    C C11 0.202(2) 0.8912(7) 0.4903(6) 0.025(2) Uani d U 1 . .
    H H11A 0.1228 0.8698 0.5369 0.037 Uiso calc R 1 . .
    H H11B 0.0713 0.9013 0.4481 0.037 Uiso calc R 1 . .
    H H11C 0.2953 0.9622 0.4992 0.037 Uiso calc R 1 . .
loop_
    _atom_site_aniso_label
    _atom_site_aniso_U_11
    _atom_site_aniso_U_22
    _atom_site_aniso_U_33
    _atom_site_aniso_U_12
    _atom_site_aniso_U_13
    _atom_site_aniso_U_23
    Pb1 0.0176(2) 0.0145(2) 0.0126(2) -0.00021(12) -0.00237(15) 0.00053(12)
    Cl1 0.0203(10) 0.0240(11) 0.0198(11) -0.0012(9) -0.0085(9) -0.0023(9)
    O1 0.021(3) 0.014(3) 0.017(3) -0.005(2) -0.005(3) 0.001(3)
    O2 0.022(3) 0.027(4) 0.023(3) 0.006(3) -0.007(3) -0.005(3)
    O3 0.026(4) 0.027(4) 0.041(4) 0.000(3) -0.004(3) -0.012(3)
    N1 0.022(4) 0.012(4) 0.015(4) -0.003(3) -0.002(3) 0.000(3)
    C1 0.017(3) 0.017(3) 0.010(3) 0.002(3) -0.005(3) -0.002(3)
    C2 0.021(4) 0.021(4) 0.013(4) -0.001(4) -0.003(4) 0.003(4)
    C3 0.019(4) 0.016(4) 0.020(4) -0.001(3) -0.004(3) 0.004(3)
    C4 0.016(3) 0.015(3) 0.013(3) -0.001(3) -0.008(3) -0.006(3)
    C5 0.020(4) 0.013(4) 0.009(4) 0.003(3) -0.002(3) -0.001(3)
    C6 0.018(4) 0.014(4) 0.021(4) 0.003(3) 0.000(3) -0.001(3)
    C7 0.026(4) 0.021(4) 0.013(4) 0.007(4) -0.006(3) 0.001(4)
    C8 0.024(4) 0.021(4) 0.012(4) 0.001(4) 0.000(4) 0.002(4)
    C9 0.025(5) 0.017(4) 0.022(5) 0.000(3) 0.008(4) 0.006(4)
    C10 0.018(4) 0.023(4) 0.010(4) -0.005(4) -0.005(3) 0.010(4)
    C11 0.031(5) 0.020(5) 0.022(5) 0.003(4) -0.003(4) -0.004(4)
_geom_special_details
;
All e.s.d.'s (except the e.s.d. in the dihedral angle between two l.s. planes)
are estimated using the full covariance matrix. The cell e.s.d.'s are taken
into account individually in the estimation of e.s.d.'s in distances, angles
and torsion angles; correlations between e.s.d.'s in cell parameters are only
used when they are defined by crystal symmetry. An approximate (isotropic)
treatment of cell e.s.d.'s is used for estimating e.s.d.'s involving l.s.
planes.
;
loop_
    _geom_bond_atom_site_label_1
    _geom_bond_atom_site_label_2
    _geom_bond_site_symmetry_2
    _geom_bond_distance
    _geom_bond_publ_flag
    Pb1 O2 . 2.303(6) ?
    Pb1 O1 . 2.328(6) ?
    Pb1 O1 3_666 2.469(6) ?
    Pb1 N1 . 2.559(7) ?
    Pb1 O3 . 2.729(7) ?
    Pb1 C10 . 2.848(9) ?
    Cl1 C4 . 1.722(9) ?
    O1 C1 . 1.319(11) ?
    O1 Pb1 3_666 2.469(6) ?
    O2 C10 . 1.257(11) ?
    O3 C10 . 1.237(10) ?
    N1 C9 . 1.317(12) ?
    N1 C6 . 1.370(11) ?
    C1 C2 . 1.404(13) ?
    C1 C6 . 1.451(13) ?
    C2 C3 . 1.407(13) ?
    C2 H2 . 0.9500 ?
    C3 C4 . 1.380(13) ?
    C3 H3 . 0.9500 ?
    C4 C5 . 1.417(13) ?
    C5 C6 . 1.384(13) ?
    C5 C7 . 1.441(12) ?
    C7 C8 . 1.356(13) ?
    C7 H7 . 0.9500 ?
    C8 C9 . 1.397(15) ?
    C8 H8 . 0.9500 ?
    C9 H9 . 0.9500 ?
    C10 C11 . 1.524(13) ?
    C11 H11A . 0.9800 ?
    C11 H11B . 0.9800 ?
    C11 H11C . 0.9800 ?
loop_
    _geom_angle_atom_site_label_1
    _geom_angle_atom_site_label_2
    _geom_angle_atom_site_label_3
    _geom_angle_site_symmetry_1
    _geom_angle_site_symmetry_3
    _geom_angle
    _geom_angle_publ_flag
    O2 Pb1 O1 . . 82.3(2) ?
    O2 Pb1 O1 . 3_666 93.9(2) ?
    O1 Pb1 O1 . 3_666 66.3(2) ?
    O2 Pb1 N1 . . 76.6(2) ?
    O1 Pb1 N1 . . 67.5(2) ?
    O1 Pb1 N1 3_666 . 133.6(2) ?
    O2 Pb1 O3 . . 51.1(2) ?
    O1 Pb1 O3 . . 119.6(2) ?
    O1 Pb1 O3 3_666 . 79.5(2) ?
    N1 Pb1 O3 . . 121.9(2) ?
    O2 Pb1 C10 . . 25.6(2) ?
    O1 Pb1 C10 . . 101.6(2) ?
    O1 Pb1 C10 3_666 . 86.5(2) ?
    N1 Pb1 C10 . . 99.5(2) ?
    O3 Pb1 C10 . . 25.5(2) ?
    C1 O1 Pb1 . . 121.3(5) ?
    C1 O1 Pb1 . 3_666 124.2(5) ?
    Pb1 O1 Pb1 . 3_666 113.7(2) ?
    C10 O2 Pb1 . . 102.2(5) ?
    C10 O3 Pb1 . . 82.6(5) ?
    C9 N1 C6 . . 117.6(8) ?
    C9 N1 Pb1 . . 128.0(6) ?
    C6 N1 Pb1 . . 114.4(6) ?
    O1 C1 C2 . . 122.8(8) ?
    O1 C1 C6 . . 120.9(8) ?
    C2 C1 C6 . . 116.3(8) ?
    C1 C2 C3 . . 122.1(8) ?
    C1 C2 H2 . . 119.0 ?
    C3 C2 H2 . . 119.0 ?
    C4 C3 C2 . . 120.7(8) ?
    C4 C3 H3 . . 119.6 ?
    C2 C3 H3 . . 119.6 ?
    C3 C4 C5 . . 119.1(8) ?
    C3 C4 Cl1 . . 118.8(7) ?
    C5 C4 Cl1 . . 122.2(7) ?
    C6 C5 C4 . . 120.7(8) ?
    C6 C5 C7 . . 116.7(8) ?
    C4 C5 C7 . . 122.6(8) ?
    N1 C6 C5 . . 123.4(8) ?
    N1 C6 C1 . . 115.5(8) ?
    C5 C6 C1 . . 121.0(8) ?
    C8 C7 C5 . . 119.4(9) ?
    C8 C7 H7 . . 120.3 ?
    C5 C7 H7 . . 120.3 ?
    C7 C8 C9 . . 119.0(8) ?
    C7 C8 H8 . . 120.5 ?
    C9 C8 H8 . . 120.5 ?
    N1 C9 C8 . . 123.9(8) ?
    N1 C9 H9 . . 118.1 ?
    C8 C9 H9 . . 118.1 ?
    O3 C10 O2 . . 124.1(9) ?
    O3 C10 C11 . . 119.2(8) ?
    O2 C10 C11 . . 116.7(8) ?
    O3 C10 Pb1 . . 71.9(5) ?
    O2 C10 Pb1 . . 52.2(4) ?
    C11 C10 Pb1 . . 168.8(6) ?
    C10 C11 H11A . . 109.5 ?
    C10 C11 H11B . . 109.5 ?
    H11A C11 H11B . . 109.5 ?
    C10 C11 H11C . . 109.5 ?
    H11A C11 H11C . . 109.5 ?
    H11B C11 H11C . . 109.5 ?
loop_
    _geom_torsion_atom_site_label_1
    _geom_torsion_atom_site_label_2
    _geom_torsion_atom_site_label_3
    _geom_torsion_atom_site_label_4
    _geom_torsion_site_symmetry_1
    _geom_torsion_site_symmetry_2
    _geom_torsion_site_symmetry_3
    _geom_torsion_site_symmetry_4
    _geom_torsion
    _geom_torsion_publ_flag
    O2 Pb1 O1 C1 . . . . 73.2(6) ?
    O1 Pb1 O1 C1 3_666 . . . 170.9(8) ?
    N1 Pb1 O1 C1 . . . . -5.5(6) ?
    O3 Pb1 O1 C1 . . . . 109.5(6) ?
    C10 Pb1 O1 C1 . . . . 90.1(6) ?
    O2 Pb1 O1 Pb1 . . . 3_666 -97.7(3) ?
    O1 Pb1 O1 Pb1 3_666 . . 3_666 0.0 ?
    N1 Pb1 O1 Pb1 . . . 3_666 -176.4(3) ?
    O3 Pb1 O1 Pb1 . . . 3_666 -61.4(3) ?
    C10 Pb1 O1 Pb1 . . . 3_666 -80.8(3) ?
    O1 Pb1 O2 C10 . . . . 138.8(5) ?
    O1 Pb1 O2 C10 3_666 . . . 73.4(5) ?
    N1 Pb1 O2 C10 . . . . -152.6(6) ?
    O3 Pb1 O2 C10 . . . . 0.3(5) ?
    O2 Pb1 O3 C10 . . . . -0.3(5) ?
    O1 Pb1 O3 C10 . . . . -49.2(6) ?
    O1 Pb1 O3 C10 3_666 . . . -104.0(5) ?
    N1 Pb1 O3 C10 . . . . 31.3(6) ?
    O2 Pb1 N1 C9 . . . . 93.9(7) ?
    O1 Pb1 N1 C9 . . . . -179.0(8) ?
    O1 Pb1 N1 C9 3_666 . . . 176.4(6) ?
    O3 Pb1 N1 C9 . . . . 69.1(8) ?
    C10 Pb1 N1 C9 . . . . 82.3(7) ?
    O2 Pb1 N1 C6 . . . . -83.4(6) ?
    O1 Pb1 N1 C6 . . . . 3.7(5) ?
    O1 Pb1 N1 C6 3_666 . . . -0.9(7) ?
    O3 Pb1 N1 C6 . . . . -108.1(6) ?
    C10 Pb1 N1 C6 . . . . -95.0(6) ?
    Pb1 O1 C1 C2 . . . . -172.5(7) ?
    Pb1 O1 C1 C2 3_666 . . . -2.6(11) ?
    Pb1 O1 C1 C6 . . . . 6.8(10) ?
    Pb1 O1 C1 C6 3_666 . . . 176.8(6) ?
    O1 C1 C2 C3 . . . . -178.1(8) ?
    C6 C1 C2 C3 . . . . 2.6(13) ?
    C1 C2 C3 C4 . . . . -0.4(14) ?
    C2 C3 C4 C5 . . . . -2.8(13) ?
    C2 C3 C4 Cl1 . . . . 176.0(7) ?
    C3 C4 C5 C6 . . . . 3.7(13) ?
    Cl1 C4 C5 C6 . . . . -175.1(6) ?
    C3 C4 C5 C7 . . . . -177.6(8) ?
    Cl1 C4 C5 C7 . . . . 3.6(12) ?
    C9 N1 C6 C5 . . . . -1.4(12) ?
    Pb1 N1 C6 C5 . . . . 176.2(6) ?
    C9 N1 C6 C1 . . . . -179.6(8) ?
    Pb1 N1 C6 C1 . . . . -2.0(9) ?
    C4 C5 C6 N1 . . . . -179.6(8) ?
    C7 C5 C6 N1 . . . . 1.7(12) ?
    C4 C5 C6 C1 . . . . -1.5(12) ?
    C7 C5 C6 C1 . . . . 179.8(8) ?
    O1 C1 C6 N1 . . . . -2.8(12) ?
    C2 C1 C6 N1 . . . . 176.6(8) ?
    O1 C1 C6 C5 . . . . 179.0(8) ?
    C2 C1 C6 C5 . . . . -1.6(12) ?
    C6 C5 C7 C8 . . . . -1.2(12) ?
    C4 C5 C7 C8 . . . . -179.9(8) ?
    C5 C7 C8 C9 . . . . 0.4(13) ?
    C6 N1 C9 C8 . . . . 0.6(13) ?
    Pb1 N1 C9 C8 . . . . -176.6(6) ?
    C7 C8 C9 N1 . . . . -0.1(14) ?
    Pb1 O3 C10 O2 . . . . 0.4(8) ?
    Pb1 O3 C10 C11 . . . . 177.7(7) ?
    Pb1 O2 C10 O3 . . . . -0.5(10) ?
    Pb1 O2 C10 C11 . . . . -177.9(6) ?
    O2 Pb1 C10 O3 . . . . 179.5(8) ?
    O1 Pb1 C10 O3 . . . . 137.8(5) ?
    O1 Pb1 C10 O3 3_666 . . . 72.9(5) ?
    N1 Pb1 C10 O3 . . . . -153.5(5) ?
    O1 Pb1 C10 O2 . . . . -41.8(6) ?
    O1 Pb1 C10 O2 3_666 . . . -106.7(5) ?
    N1 Pb1 C10 O2 . . . . 27.0(6) ?
    O3 Pb1 C10 O2 . . . . -179.5(8) ?
    O2 Pb1 C10 C11 . . . . 10(3) ?
    O1 Pb1 C10 C11 . . . . -32(3) ?
    O1 Pb1 C10 C11 3_666 . . . -97(3) ?
    N1 Pb1 C10 C11 . . . . 37(3) ?
    O3 Pb1 C10 C11 . . . . -170(3) ?
