# Supplementary material for: Bis(μ-5-chloro­quinolin-8-olato)-κ3 N,O:O;κ3 O:N,O-bis­[(acetato-κ2 O,O′)lead(II)]
Source: Acta Crystallogr Sect E Struct Rep Online. 2009 Feb 11;65(Pt 3):m261. doi: 10.1107/S1600536809003559 (PMC2968633; doi:10.1107/S1600536809003559)
Supplement: Supplementary file 2 [file e-65-0m261-Isup2.hkl]

# 
# h,k,l, Fc-squared, Fo-squared, sigma(Fo-squared) and status flag 
# 
data_I
_shelx_title '  P21/n' 
_shelx_refln_list_code          4 
_shelx_F_calc_maximum      386.36 
_exptl_crystal_F_000       816.00 
_reflns_d_resolution_high  0.8412 
 
loop_ 
 _symmetry_equiv_pos_as_xyz 
 'x, y, z' 
 '-x+1/2, y+1/2, -z+1/2' 
 '-x, -y, -z' 
 'x-1/2, -y-1/2, z-1/2' 
 
_cell_length_a     5.3049 
_cell_length_b    11.8200 
_cell_length_c    17.4928 
_cell_angle_alpha  90.000 
_cell_angle_beta   94.569 
_cell_angle_gamma  90.000 
 
_shelx_F_squared_multiplier     1.000 
 
loop_ 
 _refln_index_h 
 _refln_index_k 
 _refln_index_l 
 _refln_F_squared_calc 
 _refln_F_squared_meas 
 _refln_F_squared_sigma 
 _refln_observed_status 
   2   0   0     3394.55     3186.42    240.53 o 
   4   0   0    36411.84    31521.26   3340.96 o 
   6   0   0     3329.33     3326.82    398.97 o 
   1   1   0    15541.88    15925.07    587.02 o 
   2   1   0    15631.56    14270.68    510.34 o 
   3   1   0    27260.70    24144.15   1005.85 o 
   4   1   0     2332.32     1970.07     82.21 o 
   5   1   0     4361.05     3639.81    235.03 o 
   6   1   0     2933.22     2523.19    202.13 o 
   0   2   0     9297.94     8998.29    762.11 o 
   1   2   0    21408.08    22265.15    762.44 o 
   2   2   0      443.05      508.90     63.31 o 
   3   2   0     7233.78     6484.88    319.74 o 
   4   2   0     2216.29     1972.98    156.60 o 
   5   2   0    18985.71    15243.11    761.41 o 
   6   2   0     2344.86     2072.71    187.98 o 
   1   3   0     6970.10     6652.11    256.34 o 
   2   3   0    60387.87    63975.28   2173.39 o 
   3   3   0     1446.33     1381.75     96.47 o 
   4   3   0     1537.60     1325.41     88.72 o 
   5   3   0      491.90      486.36    115.29 o 
   6   3   0     5928.64     5478.55    297.89 o 
   0   4   0    45747.74    44729.35   3729.97 o 
   1   4   0    29885.99    32276.39   1034.76 o 
   2   4   0     1165.11     1187.49     66.39 o 
   3   4   0     5743.38     5716.92    225.32 o 
   4   4   0    14979.15    14792.80    469.83 o 
   5   4   0     2754.20     2259.06    278.81 o 
   6   4   0     1231.20      929.82    179.06 o 
   1   5   0    24943.78    26947.89    975.06 o 
   2   5   0      621.81      633.90     57.34 o 
   3   5   0    28171.14    27884.82    889.66 o 
   4   5   0      551.98      483.19     67.90 o 
   5   5   0     2138.34     1567.14    158.29 o 
   0   6   0    24286.97    24301.64   1251.44 o 
   1   6   0    16480.33    15372.20    613.60 o 
   2   6   0     2601.40     2697.09    116.39 o 
   3   6   0     5645.92     5556.42    274.99 o 
   4   6   0    13340.47    11578.59    422.51 o 
   5   6   0     2847.22     2331.36    367.53 o 
   1   7   0     2500.06     2209.71    137.63 o 
   2   7   0    37401.82    37685.09   1494.13 o 
   3   7   0     1072.36     1147.83     78.89 o 
   4   7   0      661.71      575.95     78.64 o 
   5   7   0       21.21       -7.40    260.26 o 
   0   8   0      296.17      384.29    100.35 o 
   1   8   0    14243.04    13801.81    629.04 o 
   2   8   0      264.64      162.48    120.62 o 
   3   8   0     5789.61     5353.95    311.50 o 
   4   8   0      732.39      734.48    168.83 o 
   5   8   0     6791.45     5741.17    381.01 o 
   1   9   0     9843.95     9436.02    347.41 o 
   2   9   0     3471.02     3110.82    172.83 o 
   3   9   0    12722.99    11755.02    559.86 o 
   4   9   0     1042.38     1022.17    117.56 o 
   0  10   0    33226.26    33479.85   1525.66 o 
   1  10   0      861.81      848.34     96.37 o 
   2  10   0      250.80      292.78    127.21 o 
   3  10   0      447.94      265.54     97.52 o 
   4  10   0    13886.13    12268.62    942.33 o 
   1  11   0     6424.30     6617.72    306.45 o 
   2  11   0     6824.23     6356.82    290.05 o 
   3  11   0     4129.71     3941.89    246.43 o 
   0  12   0       69.50     -176.97    127.33 o 
   1  12   0    10827.94    10418.68    441.96 o 
   2  12   0        1.04      -48.90     87.06 o 
   3  12   0     1811.35     1692.79    138.44 o 
   1  13   0     3047.26     2579.34    180.63 o 
   2  13   0     9970.83     9302.26    471.51 o 
   0  14   0    10373.41    10316.45    814.74 o 
  -5   0   1     1602.75     1546.60    206.46 o 
  -3   0   1    72699.73    60325.60   2558.87 o 
  -1   0   1    12287.75    12820.24   1188.14 o 
   1   0   1    68343.43    69671.95   5041.47 o 
   3   0   1    11188.55    11250.82    843.68 o 
   5   0   1     6218.81     5707.90    658.86 o 
  -6   1   1     6794.85     6700.92    389.93 o 
  -5   1   1     3954.24     3504.85    226.78 o 
  -4   1   1    11684.07    10560.39    374.34 o 
  -3   1   1      335.99      278.25     36.93 o 
  -2   1   1    16424.67    13987.13    781.49 o 
  -1   1   1    19293.77    17649.21    809.83 o 
   0   1   1    53552.95    52810.50   1718.84 o 
   1   1   1     1570.21     2033.44    152.23 o 
   2   1   1     2628.54     2200.78    177.32 o 
   3   1   1    24096.54    18762.05    981.11 o 
   4   1   1    18320.05    15437.25    673.75 o 
   5   1   1     6618.79     5607.56    401.25 o 
   6   1   1        8.37      -31.28    119.66 o 
  -6   2   1     2711.48     2563.55    179.62 o 
  -5   2   1        2.91      -48.52    102.24 o 
  -4   2   1    12304.22    10832.51    484.61 o 
  -3   2   1      724.64      619.70     46.65 o 
  -2   2   1    25127.41    22969.41    785.57 o 
  -1   2   1     8627.87     9287.68    324.57 o 
   0   2   1     4470.86     4253.55    163.02 o 
   1   2   1      138.09      174.16     50.17 o 
   2   2   1    56203.62    61356.30   2243.75 o 
   3   2   1     1597.12     1399.84     82.57 o 
   4   2   1     3280.99     2654.12    134.24 o 
   5   2   1      506.85      485.28    112.27 o 
   6   2   1    13107.83    11498.19    607.73 o 
  -6   3   1     1434.21     1321.15    178.10 o 
  -5   3   1    19493.75    16520.13    733.47 o 
  -4   3   1     1865.10     1806.06     85.42 o 
  -3   3   1        9.14       -9.98     35.47 o 
  -2   3   1     4357.29     4360.93    170.85 o 
  -1   3   1   110588.71   120228.27   4801.04 o 
   0   3   1     2146.08     2000.24    110.34 o 
   1   3   1     4243.13     4523.25    193.69 o 
   2   3   1     1899.18     2128.78     93.48 o 
   3   3   1    25819.37    26142.11    972.74 o 
   4   3   1      251.87      153.46     45.63 o 
   5   3   1     7522.40     6245.59    354.39 o 
   6   3   1       21.56       87.32    128.86 o 
  -6   4   1     2833.50     2265.22    290.94 o 
  -5   4   1        5.00       -5.39     93.36 o 
  -4   4   1     6867.09     6241.81    206.03 o 
  -3   4   1    20031.59    19470.65    631.71 o 
  -2   4   1     8830.33     7954.08    286.86 o 
  -1   4   1      272.25      417.04     40.16 o 
   0   4   1    17593.72    17368.83    764.24 o 
   1   4   1    32527.03    34741.65   1246.60 o 
   2   4   1    12202.46    13421.71    517.73 o 
   3   4   1     5839.09     5380.02    220.55 o 
   4   4   1      996.94      957.00     80.36 o 
   5   4   1     9325.72     8603.63    465.54 o 
  -5   5   1       40.61      -90.16    171.21 o 
  -4   5   1    10867.36    10367.89    358.95 o 
  -3   5   1        2.90       20.94     44.45 o 
  -2   5   1     4306.26     3876.03    154.75 o 
  -1   5   1      995.34     1204.08    111.37 o 
   0   5   1    50001.09    50466.64   1972.89 o 
   1   5   1       21.72       50.43     51.88 o 
   2   5   1     6455.65     6963.80    240.47 o 
   3   5   1      101.51      115.58     46.72 o 
   4   5   1    36879.46    33565.68   1184.00 o 
   5   5   1       10.25      -73.25    102.32 o 
  -5   6   1      145.07      135.41    136.88 o 
  -4   6   1     6114.74     5633.13    242.69 o 
  -3   6   1    15022.75    14056.47    495.53 o 
  -2   6   1    16000.71    15573.36    504.65 o 
  -1   6   1     6391.13     6225.69    265.40 o 
   0   6   1    10872.83    10559.48    484.16 o 
   1   6   1    14989.55    14379.16    645.90 o 
   2   6   1     8849.10     8735.39    365.14 o 
   3   6   1     5640.32     5011.12    212.71 o 
   4   6   1      588.93      526.75     61.46 o 
   5   6   1     5519.82     4606.02    337.67 o 
  -5   7   1    15600.31    12858.40    985.49 o 
  -4   7   1      507.80      378.25     83.43 o 
  -3   7   1       14.73      -26.67     53.16 o 
  -2   7   1     3017.60     3048.77    137.92 o 
  -1   7   1    34572.48    32881.50   1286.34 o 
   0   7   1     1605.26     1754.66     97.45 o 
   1   7   1     1545.90     1717.12    160.41 o 
   2   7   1      109.66      108.85     62.68 o 
   3   7   1    16674.27    15556.62    637.15 o 
   4   7   1      429.80      389.79     76.15 o 
   5   7   1     2472.32     2143.33    285.99 o 
  -5   8   1      533.82      456.58    157.18 o 
  -4   8   1     5256.75     5000.37    439.76 o 
  -3   8   1      805.60      910.12    139.68 o 
  -2   8   1    11535.45    11229.66    422.87 o 
  -1   8   1       31.70       13.88     74.02 o 
   0   8   1    13290.78    14043.88    584.32 o 
   1   8   1     3984.14     3599.81    163.50 o 
   2   8   1    22182.84    20970.82    770.99 o 
   3   8   1     1454.04     1478.72    205.63 o 
   4   8   1      967.61     1027.75    102.75 o 
   5   8   1     2430.11     1943.57    335.78 o 
  -4   9   1     5132.63     4541.94    293.58 o 
  -3   9   1      119.69      191.07    118.72 o 
  -2   9   1     6912.10     6106.45    324.39 o 
  -1   9   1     3851.30     3478.93    236.73 o 
   0   9   1    14347.77    14732.55    494.89 o 
   1   9   1     3171.81     3137.35    152.99 o 
   2   9   1     2199.26     2158.98    125.51 o 
   3   9   1     6335.59     5889.84    313.39 o 
   4   9   1    10444.16     8835.82    403.37 o 
  -4  10   1       38.37       81.30     93.77 o 
  -3  10   1    19710.06    18000.66    834.40 o 
  -2  10   1      487.91      657.60    114.36 o 
  -1  10   1      998.38      996.19    107.57 o 
   0  10   1      150.33      166.35     80.12 o 
   1  10   1    26394.02    24801.06    859.19 o 
   2  10   1       45.24      -19.11     77.87 o 
   3  10   1     1891.70     1765.66    157.31 o 
   4  10   1        0.71     -103.01     86.20 o 
  -3  11   1       68.32     -113.55     99.28 o 
  -2  11   1     6405.15     5655.04    320.26 o 
  -1  11   1     6633.91     6493.84    300.38 o 
   0  11   1     5082.98     4938.21    211.97 o 
   1  11   1     1602.12     1572.29    119.27 o 
   2  11   1     2428.50     2418.18    180.71 o 
   3  11   1     7711.40     7353.68    320.33 o 
  -3  12   1       76.74      166.58    107.56 o 
  -2  12   1    10509.12    10226.97    428.16 o 
  -1  12   1       21.24     -139.41    116.34 o 
   0  12   1     2049.52     2012.68    164.19 o 
   1  12   1      316.83      344.43    109.27 o 
   2  12   1    15017.84    13528.71    544.68 o 
   3  12   1        8.22      -61.80     93.83 o 
  -2  13   1     1521.77     1292.24    138.33 o 
  -1  13   1    10979.04    10880.04    463.86 o 
   0  13   1     1315.31     1341.57    185.83 o 
   1  13   1     2144.16     1750.02    199.04 o 
   2  13   1      450.01      239.95    108.89 o 
   0  14   1     1280.67     1267.01    194.06 o 
  -6   0   2    13914.53    12569.48    929.66 o 
  -4   0   2     2778.23     2295.87    154.58 o 
  -2   0   2    45734.25    42653.24   2750.20 o 
   0   0   2    13312.91    14421.74   1121.01 o 
   2   0   2    12216.25    14369.35   1540.13 o 
   4   0   2    20677.96    17032.22   1201.63 o 
   6   0   2     4639.77     3946.20    609.20 o 
  -6   1   2      743.03      726.24    124.73 o 
  -5   1   2     5409.79     4806.37    196.44 o 
  -4   1   2     6563.04     5934.65    215.13 o 
  -3   1   2    21045.96    17909.63    673.19 o 
  -2   1   2    13597.63    11402.52    755.72 o 
  -1   1   2      688.39      639.65     38.81 o 
   0   1   2    22734.14    25100.32   1037.27 o 
   1   1   2    43849.57    42920.12   3780.67 o 
   2   1   2    17279.01    17519.53    732.15 o 
   3   1   2      298.64      355.04     38.84 o 
   4   1   2    10478.18     7642.92    447.45 o 
   5   1   2     6038.57     5018.26    298.03 o 
   6   1   2     2187.08     1850.43    203.74 o 
  -6   2   2      104.75       81.49    109.77 o 
  -5   2   2    10247.71     9244.62    311.56 o 
  -4   2   2      354.01      420.58     50.83 o 
  -3   2   2     6817.44     6553.59    311.04 o 
  -2   2   2     7378.88     6803.58    339.32 o 
  -1   2   2   149273.94   144937.91   5933.39 o 
   0   2   2       92.38      134.83     19.20 o 
   1   2   2       52.24       85.33     39.45 o 
   2   2   2     5777.80     7138.42    467.95 o 
   3   2   2    50295.74    50073.81   2072.73 o 
   4   2   2     1199.90     1104.32     75.22 o 
   5   2   2      971.55      943.89    130.46 o 
   6   2   2      479.00      573.05    138.42 o 
  -6   3   2      579.13      472.98    192.29 o 
  -5   3   2     3043.37     2882.19    126.14 o 
  -4   3   2    28330.76    26451.68    811.65 o 
  -3   3   2     3924.76     3370.57    124.65 o 
  -2   3   2    15616.04    15003.74    563.27 o 
  -1   3   2    18501.80    19476.22    804.77 o 
   0   3   2    22101.48    22579.75    853.02 o 
   1   3   2     1282.46     1407.79     80.55 o 
   2   3   2    23254.68    27722.50   1009.20 o 
   3   3   2      439.04      501.50     78.29 o 
   4   3   2     5235.34     4613.40    210.81 o 
   5   3   2     1273.00      995.64    176.98 o 
   6   3   2     7648.82     6975.15    400.88 o 
  -6   4   2     8268.61     7238.16    588.71 o 
  -5   4   2     5522.35     5212.36    208.47 o 
  -4   4   2      736.56      775.08     64.31 o 
  -3   4   2     5252.22     4800.00    184.87 o 
  -2   4   2    24283.19    23036.02    797.97 o 
  -1   4   2    22236.01    22684.41    937.28 o 
   0   4   2    12787.06    13227.84    675.55 o 
   1   4   2      907.22     1096.04     65.52 o 
   2   4   2    27214.22    32281.44   1263.95 o 
   3   4   2    11399.49    12002.96    511.73 o 
   4   4   2    10182.70     9106.63    372.54 o 
   5   4   2     1054.50      863.99    154.43 o 
  -5   5   2     1806.31     1650.51    104.11 o 
  -4   5   2       10.52       30.68     48.42 o 
  -3   5   2    32138.12    29767.95   1026.55 o 
  -2   5   2       55.63       82.21     47.85 o 
  -1   5   2     2823.58     2819.49    148.04 o 
   0   5   2      184.45      223.89     47.16 o 
   1   5   2    87545.23    91904.02   3094.96 o 
   2   5   2       51.83        0.32     51.61 o 
   3   5   2      148.15      137.85     46.65 o 
   4   5   2     1588.91     1682.64    110.75 o 
   5   5   2    19926.95    17451.28    876.22 o 
  -5   6   2     4751.28     4467.15    253.59 o 
  -4   6   2      957.72      847.43     81.50 o 
  -3   6   2     3676.65     3339.06    183.87 o 
  -2   6   2    23510.03    24008.84    902.76 o 
  -1   6   2    16059.93    15811.37    550.37 o 
   0   6   2    11670.59    11826.36    475.52 o 
   1   6   2       88.70      112.78     46.98 o 
   2   6   2    16490.84    16918.92    574.47 o 
   3   6   2     4958.21     4673.46    192.19 o 
   4   6   2     5567.20     5126.39    212.83 o 
   5   6   2      228.24       26.75    147.46 o 
  -5   7   2      931.37      982.74     90.95 o 
  -4   7   2    19059.39    17799.82    767.35 o 
  -3   7   2      378.08      468.25     72.61 o 
  -2   7   2     1163.38     1108.35     96.42 o 
  -1   7   2      374.26      459.74     92.00 o 
   0   7   2    29565.76    28377.60   1018.91 o 
   1   7   2      181.22      134.79     57.80 o 
   2   7   2    13065.55    13022.30    539.25 o 
   3   7   2      112.00      133.73     69.43 o 
   4   7   2     5042.13     4487.51    191.99 o 
   5   7   2      454.21      562.25    209.43 o 
  -5   8   2     7239.06     7097.43    433.36 o 
  -4   8   2      212.61      140.13     72.97 o 
  -3   8   2     3301.02     3146.93    273.16 o 
  -2   8   2     4891.75     4538.90    213.34 o 
  -1   8   2    27198.44    25515.81   1110.68 o 
   0   8   2     3385.66     3537.56    283.89 o 
   1   8   2      739.71      722.71     78.37 o 
   2   8   2     6987.95     6613.57    271.86 o 
   3   8   2    24145.95    23359.52    857.53 o 
   4   8   2     1082.36      785.56     96.29 o 
   5   8   2      356.37      344.79    213.80 o 
  -4   9   2     2399.10     2498.27    151.70 o 
  -3   9   2    15862.30    14382.30    677.88 o 
  -2   9   2     3091.16     2844.33    191.94 o 
  -1   9   2     1570.35     1532.20    121.72 o 
   0   9   2     9376.91     9242.09    350.30 o 
   1   9   2    23230.64    22611.43    777.16 o 
   2   9   2     3240.65     3028.51    151.93 o 
   3   9   2       41.12     -122.26     81.50 o 
   4   9   2     3692.07     3356.53    197.41 o 
  -4  10   2      507.00      432.59    103.64 o 
  -3  10   2       48.19       47.45     93.78 o 
  -2  10   2    21897.37    21332.53    987.38 o 
  -1  10   2       27.09      -76.14     97.50 o 
   0  10   2     8778.94     8616.73    312.04 o 
   1  10   2        4.64      103.24     79.01 o 
   2  10   2     9795.43     9522.46    382.82 o 
   3  10   2        9.44      -69.25     74.65 o 
   4  10   2     8543.30     7293.97    349.89 o 
  -3  11   2     3983.44     3955.99    249.96 o 
  -2  11   2     3341.13     3450.65    274.36 o 
  -1  11   2     3525.60     3533.89    207.38 o 
   0  11   2    10798.04    11114.75    431.21 o 
   1  11   2     9362.13     8862.78    340.65 o 
   2  11   2     5626.13     5372.04    258.45 o 
   3  11   2       16.66       21.32     88.11 o 
  -3  12   2     1196.17     1291.39    151.02 o 
  -2  12   2      779.50      937.70    140.19 o 
  -1  12   2    16271.13    15696.95    625.53 o 
   0  12   2       19.08       21.62    104.92 o 
   1  12   2      141.85      211.60    107.45 o 
   2  12   2      955.29      879.13    121.33 o 
   3  12   2    13742.30    11754.12    516.59 o 
  -2  13   2     3840.65     3847.48    217.04 o 
  -1  13   2      521.43      451.82    120.46 o 
   0  13   2     8498.04     8463.51    402.06 o 
   1  13   2     1023.86      783.53    166.80 o 
   2  13   2     4769.70     4365.27    235.96 o 
  -5   0   3    12515.54    11445.19    584.23 o 
  -3   0   3    20180.20    18521.39    782.54 o 
  -1   0   3     6779.90     6974.89    426.11 o 
   1   0   3    52490.38    74215.81   9585.64 o 
   3   0   3     5101.80     5213.97    540.81 o 
   5   0   3    25901.76    23761.18   2946.75 o 
  -6   1   3     6135.77     5706.46    341.60 o 
  -5   1   3     2816.57     2677.16    106.79 o 
  -4   1   3     1796.74     1619.85     80.34 o 
  -3   1   3    13200.73    11920.17    448.51 o 
  -2   1   3    28209.90    26759.69   1116.38 o 
  -1   1   3    20076.71    19646.70   1119.58 o 
   0   1   3        8.26        1.88     16.78 o 
   1   1   3    24085.39    25564.11   1075.76 o 
   2   1   3    49934.17    56096.75   2702.65 o 
   3   1   3     7838.37     8210.15    449.79 o 
   4   1   3     2933.46     2750.32    187.68 o 
   5   1   3      778.27      844.88    130.72 o 
   6   1   3     6557.39     6153.68    393.91 o 
  -6   2   3      201.49      465.63    133.33 o 
  -5   2   3     1378.73     1205.52     77.93 o 
  -4   2   3    25732.14    24332.93    791.08 o 
  -3   2   3     1623.47     1565.70     94.92 o 
  -2   2   3      790.03      751.16     55.92 o 
  -1   2   3    21082.77    20307.71    843.62 o 
   0   2   3    66017.16    66953.46   2361.76 o 
   1   2   3      698.86      901.63     92.51 o 
   2   2   3     1115.72     1730.49    131.50 o 
   3   2   3     1170.92     1187.70     75.95 o 
   4   2   3    15933.78    14455.77    877.12 o 
   5   2   3      561.77      533.86    124.95 o 
   6   2   3     2351.24     1943.19    196.48 o 
  -6   3   3     1181.76     1074.36    224.94 o 
  -5   3   3     3102.93     3236.45    147.16 o 
  -4   3   3      637.34      632.01     60.12 o 
  -3   3   3    13975.08    13059.90    430.68 o 
  -2   3   3     3267.67     3511.50    177.39 o 
  -1   3   3    11887.55    11820.61    497.62 o 
   0   3   3      304.29      344.00     58.17 o 
   1   3   3    13702.29    14189.38    820.66 o 
   2   3   3     6099.11     7306.69    421.28 o 
   3   3   3    26446.09    30244.95   1338.82 o 
   4   3   3     2428.32     2357.01    185.86 o 
   5   3   3     2577.97     2265.46    186.64 o 
   6   3   3     2460.53     2134.83    237.04 o 
  -6   4   3      820.39      629.93    454.20 o 
  -5   4   3     9315.88     9067.81    384.13 o 
  -4   4   3     4955.75     4854.81    186.58 o 
  -3   4   3     7514.37     6994.69    325.67 o 
  -2   4   3     7317.73     7543.40    319.98 o 
  -1   4   3    25038.15    24823.16   1026.82 o 
   0   4   3     7333.29     7669.21    277.06 o 
   1   4   3    32285.73    36368.02   1103.00 o 
   2   4   3     4774.98     5470.92    225.28 o 
   3   4   3    10301.49    11530.97    493.40 o 
   4   4   3     4194.74     3684.75    241.22 o 
   5   4   3     9796.33     8482.73    462.86 o 
  -5   5   3       51.90       31.46     68.65 o 
  -4   5   3      526.63      538.90     70.01 o 
  -3   5   3      114.33      159.18     55.29 o 
  -2   5   3    73663.86    71480.73   2956.41 o 
  -1   5   3     2991.62     3308.60    191.89 o 
   0   5   3       66.63       50.87     44.52 o 
   1   5   3     1006.33     1124.43     60.94 o 
   2   5   3    51310.11    58836.84   2161.32 o 
   3   5   3      237.95      361.20    121.07 o 
   4   5   3     5095.67     4426.30    273.10 o 
   5   5   3       22.48      -18.71    118.60 o 
  -5   6   3     7043.12     6338.36    328.87 o 
  -4   6   3     6272.13     6043.01    330.50 o 
  -3   6   3     4745.85     4452.65    201.58 o 
  -2   6   3     1677.75     1903.35    151.35 o 
  -1   6   3    20806.12    21231.98    804.23 o 
   0   6   3    16843.12    16855.57    665.55 o 
   1   6   3    13534.00    14310.09    468.34 o 
   2   6   3     1657.75     1653.87     94.12 o 
   3   6   3     8572.93     9029.97    360.14 o 
   4   6   3    16221.72    15670.43    883.47 o 
   5   6   3     7185.72     6546.74    383.66 o 
  -5   7   3     1307.76     1281.67    106.17 o 
  -4   7   3       69.81       -8.30     63.04 o 
  -3   7   3    12666.13    11850.55    466.82 o 
  -2   7   3     3133.87     3115.62    161.30 o 
  -1   7   3    14471.01    14268.52    558.29 o 
   0   7   3       27.13      -52.86     60.51 o 
   1   7   3    14326.69    14163.31    486.48 o 
   2   7   3     1249.65     1322.53     93.52 o 
   3   7   3    26580.35    26125.35    914.87 o 
   4   7   3       87.81      118.39    112.16 o 
   5   7   3     1365.93     1178.05    195.75 o 
  -5   8   3     1517.91     1559.19    127.84 o 
  -4   8   3    11739.26    11147.81    549.20 o 
  -3   8   3     3550.86     3414.18    176.60 o 
  -2   8   3      702.87      615.32    104.87 o 
  -1   8   3     8656.86     7767.75    413.21 o 
   0   8   3    35729.85    34808.15   1506.28 o 
   1   8   3     1312.04     1257.31     90.99 o 
   2   8   3      457.24      449.27     71.58 o 
   3   8   3     2112.05     2120.28    117.92 o 
   4   8   3    12942.47    11892.85    887.95 o 
   5   8   3      588.41      560.51    220.33 o 
  -4   9   3      417.08      370.56     84.95 o 
  -3   9   3     7388.28     6861.72    370.30 o 
  -2   9   3    19141.33    18501.43    929.32 o 
  -1   9   3     4810.24     4516.60    264.52 o 
   0   9   3      209.76      143.44     78.92 o 
   1   9   3     6784.63     6536.20    258.86 o 
   2   9   3    19034.55    18360.68    647.83 o 
   3   9   3     4715.61     4595.43    179.03 o 
   4   9   3      724.65      663.66    227.76 o 
  -4  10   3        7.15      -72.85     75.48 o 
  -3  10   3     6255.86     5260.87    296.98 o 
  -2  10   3       51.26       63.89    178.04 o 
  -1  10   3     8968.80     8276.41    426.04 o 
   0  10   3      407.82      396.37     83.24 o 
   1  10   3    20357.50    19981.85    693.65 o 
   2  10   3     1056.73     1083.98     91.60 o 
   3  10   3     1772.37     1648.76    124.48 o 
   4  10   3      342.40      334.75    233.80 o 
  -3  11   3     4074.86     3924.36    248.34 o 
  -2  11   3     7178.77     7092.56    380.50 o 
  -1  11   3     4261.93     3905.55    253.44 o 
   0  11   3      428.89      362.89    107.43 o 
   1  11   3     5326.45     5295.90    232.04 o 
   2  11   3    12086.39    11204.20    460.03 o 
   3  11   3     3896.83     3866.50    320.27 o 
  -3  12   3      176.84      162.40    161.24 o 
  -2  12   3      229.05      196.92    134.13 o 
  -1  12   3     1555.80     1439.42    142.32 o 
   0  12   3    18879.76    19431.70    757.95 o 
   1  12   3      529.68      399.49    121.59 o 
   2  12   3       37.31     -113.30     97.08 o 
   3  12   3       82.73      103.46     98.16 o 
  -2  13   3      841.97      798.00    145.26 o 
  -1  13   3     5390.30     4968.58    277.64 o 
   0  13   3        2.50     -113.96    229.04 o 
   1  13   3     4694.87     4479.62    312.82 o 
   2  13   3     1845.98     2086.66    254.68 o 
  -6   0   4     3197.47     3030.87    304.85 o 
  -4   0   4     5751.24     5350.88    224.30 o 
  -2   0   4    42415.29    44802.74   3029.29 o 
   0   0   4     1231.83     1563.76    254.46 o 
   2   0   4    70357.80    82077.38   5551.34 o 
   4   0   4      631.83      550.51    162.21 o 
   6   0   4    12617.22    10642.46    934.87 o 
  -6   1   4     3321.55     3278.94    255.54 o 
  -5   1   4    11052.65    10902.35    327.13 o 
  -4   1   4     6101.10     5764.87    207.83 o 
  -3   1   4     4684.05     4943.67    323.17 o 
  -2   1   4    17642.76    18490.09    682.29 o 
  -1   1   4    31987.93    31605.13    905.31 o 
   0   1   4    25647.76    24777.67    933.66 o 
   1   1   4    10351.24    10003.18    721.89 o 
   2   1   4      204.22      251.11     68.03 o 
   3   1   4    18364.62    19869.32    960.23 o 
   4   1   4     6178.72     6781.87    374.50 o 
   5   1   4     3953.35     3742.94    250.33 o 
   6   1   4      167.25      390.93    135.56 o 
  -6   2   4      741.96      725.12    203.97 o 
  -5   2   4      144.82       79.12     76.80 o 
  -4   2   4     4124.02     4085.84    219.91 o 
  -3   2   4    35493.66    33827.99   1167.57 o 
  -2   2   4     2299.07     2338.73    195.61 o 
  -1   2   4      933.36      841.69     57.93 o 
   0   2   4     2704.11     2662.73    133.35 o 
   1   2   4    42588.30    43446.05   6429.63 o 
   2   2   4     1502.88     1717.45    163.52 o 
   3   2   4     4820.16     5534.62    315.05 o 
   4   2   4       28.70     -149.40     99.60 o 
   5   2   4     7938.48     7432.09    410.93 o 
   6   2   4      586.27      856.52    154.49 o 
  -6   3   4     5570.30     5656.34    491.43 o 
  -5   3   4     1569.36     1700.57     93.36 o 
  -4   3   4    13239.00    13445.37    454.69 o 
  -3   3   4      933.98      932.42     91.77 o 
  -2   3   4     9577.20     9573.82    371.15 o 
  -1   3   4     4783.24     4590.95    209.16 o 
   0   3   4    46197.95    44620.70   1539.85 o 
   1   3   4     1422.91     1647.12    148.68 o 
   2   3   4     4886.93     5430.82    403.03 o 
   3   3   4    12951.76    16127.44    895.57 o 
   4   3   4    23187.75    23477.48   1149.40 o 
   5   3   4      247.78      297.92    126.05 o 
  -6   4   4     2810.25     2423.24    307.32 o 
  -5   4   4      196.59      302.70     67.07 o 
  -4   4   4    10553.11    10246.47    357.73 o 
  -3   4   4     5088.38     4994.06    183.87 o 
  -2   4   4    37531.50    37745.15   1569.34 o 
  -1   4   4     2743.21     2656.51    138.80 o 
   0   4   4     5228.88     5170.02    195.21 o 
   1   4   4    19416.27    22805.50    971.12 o 
   2   4   4    31962.10    40379.15   1389.38 o 
   3   4   4     2657.53     3442.07    230.67 o 
   4   4   4       10.18       12.54    113.74 o 
   5   4   4     6577.55     5861.24    350.25 o 
  -5   5   4    15329.03    15355.99    592.58 o 
  -4   5   4      412.02      395.95     68.27 o 
  -3   5   4      229.35      242.90     50.11 o 
  -2   5   4      497.95      568.91     69.08 o 
  -1   5   4    38629.79    36521.88   1512.20 o 
   0   5   4      157.98      196.21     36.41 o 
   1   5   4    10418.82    11796.97    419.17 o 
   2   5   4       74.40       65.72     92.19 o 
   3   5   4     8875.36    10524.50    451.48 o 
   4   5   4       49.15        2.45    112.56 o 
   5   5   4     7949.15     7208.11    411.54 o 
  -5   6   4       47.80       58.27     68.01 o 
  -4   6   4     9124.83     8611.51    351.56 o 
  -3   6   4    11786.07    11205.87    553.55 o 
  -2   6   4    15149.97    14328.17    554.41 o 
  -1   6   4     8249.49     7867.29    320.81 o 
   0   6   4     5391.33     5248.22    226.72 o 
   1   6   4    27813.09    31990.14   1029.13 o 
   2   6   4    20784.66    23437.17    714.24 o 
   3   6   4     8866.19     9379.64    415.82 o 
   4   6   4      137.27      -25.08    116.90 o 
   5   6   4     5862.69     5437.13    337.60 o 
  -5   7   4      686.19      673.14     89.57 o 
  -4   7   4    12379.57    11918.45    470.41 o 
  -3   7   4     1370.83     1498.16    116.43 o 
  -2   7   4     5918.16     5419.91    239.07 o 
  -1   7   4     2139.44     2417.16    181.74 o 
   0   7   4    49433.89    47420.67   1833.98 o 
   1   7   4       21.40       27.52     57.74 o 
   2   7   4     3041.08     3317.87    134.87 o 
   3   7   4      931.32      929.65     80.35 o 
   4   7   4    20196.03    19455.88    922.86 o 
   5   7   4      142.78      156.60    198.44 o 
  -5   8   4      124.33       -0.04     73.10 o 
  -4   8   4     2107.59     2074.81    131.60 o 
  -3   8   4    29995.41    27731.23   1055.79 o 
  -2   8   4     3284.20     3238.20    172.56 o 
  -1   8   4     2970.21     2922.60    161.60 o 
   0   8   4     1873.66     1897.44    143.10 o 
   1   8   4    26052.26    25828.67    875.29 o 
   2   8   4      158.89      148.41     48.10 o 
   3   8   4     9685.34     9880.50    308.16 o 
   4   8   4        5.06      -44.17    119.07 o 
  -4   9   4     1536.19     1531.70    125.60 o 
  -3   9   4       90.33       88.97     75.07 o 
  -2   9   4     3577.22     3507.82    301.33 o 
  -1   9   4    19270.46    18139.11    839.62 o 
   0   9   4     6618.33     6232.69    261.25 o 
   1   9   4     3974.86     3913.17    178.05 o 
   2   9   4      431.70      436.74     74.36 o 
   3   9   4    11363.10    11863.28    388.56 o 
   4   9   4     3580.74     3331.12    407.97 o 
  -4  10   4     2122.41     2257.31    154.01 o 
  -3  10   4       23.10      -72.34     77.55 o 
  -2  10   4    15924.65    14787.13    702.95 o 
  -1  10   4      536.88      558.35    139.77 o 
   0  10   4     2102.94     1920.79    185.85 o 
   1  10   4      409.12      392.68     86.08 o 
   2  10   4    22391.80    22246.23    697.35 o 
   3  10   4      127.51      372.68    108.94 o 
   4  10   4      330.57       97.71    228.19 o 
  -3  11   4      615.45      556.80    114.43 o 
  -2  11   4     3633.49     3785.79    247.10 o 
  -1  11   4    10688.16    10376.94    518.79 o 
   0  11   4     8185.32     8363.95    397.87 o 
   1  11   4     3811.67     3759.98    264.51 o 
   2  11   4      312.39      334.24     89.08 o 
   3  11   4     6274.90     5863.02    569.96 o 
  -3  12   4    14173.80    12455.56    607.10 o 
  -2  12   4      537.56      543.23    128.59 o 
  -1  12   4      859.43      806.29    142.17 o 
   0  12   4      748.72      381.12    117.71 o 
   1  12   4     9571.63     9462.32    405.78 o 
   2  12   4      956.76      952.82    125.11 o 
  -2  13   4     3959.14     3539.99    332.56 o 
  -1  13   4     3605.43     3486.50    208.60 o 
   0  13   4    10140.86    10861.79    483.20 o 
   1  13   4     1071.88     1116.42    183.16 o 
  -5   0   5    13019.44    12341.18    702.28 o 
  -3   0   5     4520.79     4508.65    310.56 o 
  -1   0   5    51454.70    46661.35   2051.90 o 
   1   0   5     2804.43     3409.99    601.84 o 
   3   0   5    46482.03    58320.15   4016.99 o 
   5   0   5      374.22      715.21    197.89 o 
  -6   1   5      493.37      561.47    248.40 o 
  -5   1   5     2943.66     2623.66    124.73 o 
  -4   1   5    11183.22    10669.44    389.86 o 
  -3   1   5     7046.03     6835.62    235.00 o 
  -2   1   5     5035.61     5081.97    157.99 o 
  -1   1   5      213.39      186.48     26.90 o 
   0   1   5    56386.18    54688.46   2044.23 o 
   1   1   5    25208.64    29891.09   1681.72 o 
   2   1   5     7004.18     7793.74    448.37 o 
   3   1   5     3555.80     4157.00    390.38 o 
   4   1   5     8502.18     9163.47    482.42 o 
   5   1   5     8689.19     8236.23    467.26 o 
  -6   2   5     9475.47    10099.00    824.41 o 
  -5   2   5     1022.68     1063.69     74.54 o 
  -4   2   5     1985.41     2196.69    108.01 o 
  -3   2   5     1215.40     1242.49     68.12 o 
  -2   2   5    38808.94    40040.39   1277.83 o 
  -1   2   5     4449.69     4073.40    187.15 o 
   0   2   5    17710.06    17400.68    778.62 o 
   1   2   5     1935.29     1909.45     91.91 o 
   2   2   5    17477.83    18550.39    806.19 o 
   3   2   5     2271.73     2805.76    211.04 o 
   4   2   5    19430.39    19895.14   1183.22 o 
   5   2   5       27.21      169.42    125.90 o 
  -6   3   5      490.17      437.60    208.88 o 
  -5   3   5     3507.56     3506.67    171.92 o 
  -4   3   5     5105.32     5172.44    196.55 o 
  -3   3   5    27003.63    26377.21    852.81 o 
  -2   3   5     5230.06     5148.37    214.92 o 
  -1   3   5     7797.01     7834.10    339.51 o 
   0   3   5    24000.74    25340.65    911.27 o 
   1   3   5    78515.16    84717.12   4426.41 o 
   2   3   5     2623.58     3063.69    260.53 o 
   3   3   5       19.17       16.31     45.14 o 
   4   3   5     2558.72     2614.26    196.15 o 
   5   3   5    13171.40    12321.13    635.20 o 
  -5   4   5     7955.35     8059.35    334.27 o 
  -4   4   5     2511.82     2380.70    133.09 o 
  -3   4   5     3340.03     3276.92    157.81 o 
  -2   4   5    14870.05    15194.40    583.34 o 
  -1   4   5    46877.24    45397.09   1872.61 o 
   0   4   5     3128.51     2835.30    118.37 o 
   1   4   5       24.20      115.85     46.22 o 
   2   4   5    18214.63    22099.19    933.59 o 
   3   4   5    23766.67    27130.53   1138.04 o 
   4   4   5     5569.40     5671.59    331.70 o 
   5   4   5      740.27      696.76    146.24 o 
  -5   5   5        0.34       10.86     65.61 o 
  -4   5   5    17522.21    18033.11    697.42 o 
  -3   5   5        4.98        1.61     54.07 o 
  -2   5   5     3100.72     2892.16    143.31 o 
  -1   5   5       31.41        8.33     47.77 o 
   0   5   5    18952.48    19336.88    640.15 o 
   1   5   5       88.42      154.47     52.89 o 
   2   5   5    27534.27    34039.76   1187.53 o 
   3   5   5     1024.85     1089.64    108.42 o 
   4   5   5     6319.67     6513.30    372.96 o 
   5   5   5      142.66      119.17    134.00 o 
  -5   6   5     4994.13     4678.31    225.22 o 
  -4   6   5     4253.42     4019.41    194.48 o 
  -3   6   5     1270.11     1170.62     92.68 o 
  -2   6   5     8364.69     7863.74    403.95 o 
  -1   6   5    23699.18    22529.66    858.34 o 
   0   6   5     9292.84     9125.50    306.66 o 
   1   6   5        5.47      102.73     87.02 o 
   2   6   5    11552.94    13217.52    470.63 o 
   3   6   5    12797.92    14649.29    535.81 o 
   4   6   5     4958.90     5060.45    350.11 o 
   5   6   5      752.03      689.64    158.74 o 
  -5   7   5     1807.07     1927.52    131.91 o 
  -4   7   5     1568.39     1423.23    144.53 o 
  -3   7   5    32634.44    31914.43   1201.96 o 
  -2   7   5       37.10       28.26     57.92 o 
  -1   7   5     1918.84     1909.11    117.13 o 
   0   7   5     4997.61     5118.80    374.99 o 
   1   7   5    46491.32    49542.32   1579.28 o 
   2   7   5     1841.47     2252.56    154.20 o 
   3   7   5      185.78      142.36     67.38 o 
   4   7   5     1685.96     1331.07    182.61 o 
   5   7   5     7935.52     7837.25    537.41 o 
  -5   8   5      784.99      948.96    101.21 o 
  -4   8   5     1908.94     1911.30    128.66 o 
  -3   8   5     3339.65     2909.75    168.31 o 
  -2   8   5    16258.20    15441.65    599.77 o 
  -1   8   5     3983.67     4095.50    203.07 o 
   0   8   5    14531.44    14654.66    577.43 o 
   1   8   5      242.52      230.66     66.35 o 
   2   8   5     6994.28     7284.81    240.78 o 
   3   8   5     6736.10     7323.68    257.86 o 
   4   8   5     9450.88     9588.83    493.86 o 
  -4   9   5     7305.72     6821.96    348.74 o 
  -3   9   5     3511.79     3546.65    190.24 o 
  -2   9   5     4038.53     4054.42    204.72 o 
  -1   9   5       44.92      -29.15     95.28 o 
   0   9   5    16092.50    15880.77    668.87 o 
   1   9   5     6580.48     6725.06    253.27 o 
   2   9   5    11226.64    11385.45    374.39 o 
   3   9   5     1064.98     1162.41    102.23 o 
   4   9   5     4029.54     4360.62    416.80 o 
  -4  10   5       88.26      101.98     84.71 o 
  -3  10   5     2061.41     2091.59    141.40 o 
  -2  10   5      360.44      373.10    109.75 o 
  -1  10   5    23671.52    23720.62   1086.96 o 
   0  10   5      141.85      169.25    140.96 o 
   1  10   5     1123.04     1058.40     92.82 o 
   2  10   5     1006.46      924.58     96.21 o 
   3  10   5    18931.38    19357.50    745.13 o 
   4  10   5        4.38       11.03    213.76 o 
  -3  11   5     4618.63     4353.59    349.40 o 
  -2  11   5     3740.28     3513.59    241.57 o 
  -1  11   5      152.54      113.45    190.74 o 
   0  11   5    13130.67    13330.30    531.80 o 
   1  11   5     5929.71     5703.54    296.61 o 
   2  11   5     5511.61     5389.06    212.03 o 
   3  11   5      481.68      404.62    112.75 o 
  -3  12   5       45.40       -3.79    139.00 o 
  -2  12   5     9171.90     7995.47    415.26 o 
  -1  12   5      642.49      687.03    222.28 o 
   0  12   5     8144.10     8292.62    473.31 o 
   1  12   5       49.60      -94.32    164.37 o 
   2  12   5     5582.13     5475.94    351.38 o 
  -1  13   5      442.30      365.15    136.88 o 
   0  13   5     2501.54     2853.70    218.17 o 
   1  13   5     7881.16     8463.82    522.32 o 
  -6   0   6     1095.40     1292.59    412.87 o 
  -4   0   6    24048.11    21978.48    832.21 o 
  -2   0   6     2698.13     2612.61    147.14 o 
   0   0   6    59329.59    60782.65   4528.29 o 
   2   0   6      124.09      136.70    104.00 o 
   4   0   6    15361.26    17490.19   1218.96 o 
  -6   1   6     2163.47     1833.30    260.72 o 
  -5   1   6     3335.61     3296.90    132.25 o 
  -4   1   6      240.89      346.74     61.58 o 
  -3   1   6    23289.21    23282.22    672.95 o 
  -2   1   6    11393.97    11037.65    323.32 o 
  -1   1   6    21687.15    20027.61    576.30 o 
   0   1   6    10619.46    10481.66    396.79 o 
   1   1   6    18751.96    21623.88   1028.56 o 
   2   1   6    16172.36    17577.15   1027.63 o 
   3   1   6    22043.08    26995.65   1287.82 o 
   4   1   6     1375.69     1537.99    154.58 o 
   5   1   6      865.75     1047.55    155.84 o 
  -6   2   6       34.82      139.56     95.83 o 
  -5   2   6    10932.04    11213.04    418.24 o 
  -4   2   6     1517.91     1583.10     86.47 o 
  -3   2   6    15838.16    15893.98    558.47 o 
  -2   2   6      725.86      780.38     89.31 o 
  -1   2   6    19120.60    18246.17    761.40 o 
   0   2   6     5689.07     5501.12    229.72 o 
   1   2   6    46615.82    43891.85   1859.75 o 
   2   2   6      384.66      490.46     85.46 o 
   3   2   6     7422.78     8869.61    586.55 o 
   4   2   6     5874.08     6625.08    438.64 o 
   5   2   6    17917.05    15793.20    974.93 o 
  -6   3   6     8597.80     9789.23    510.30 o 
  -5   3   6     2626.30     2814.57    151.46 o 
  -4   3   6      437.85      477.95     60.25 o 
  -3   3   6     5299.33     5239.04    284.89 o 
  -2   3   6    44033.06    42764.55   1603.42 o 
  -1   3   6     3100.43     3003.42    148.45 o 
   0   3   6       37.16       29.68     34.84 o 
   1   3   6      917.09      919.17    138.42 o 
   2   3   6    38390.13    42921.87   2300.07 o 
   3   3   6     2209.61     2495.57    181.93 o 
   4   3   6     3139.60     3192.69    224.23 o 
   5   3   6       34.07       61.64    131.75 o 
  -5   4   6     5004.10     5195.33    236.04 o 
  -4   4   6    15723.00    16535.04    642.33 o 
  -3   4   6     3106.83     3273.33    143.70 o 
  -2   4   6     1446.94     1506.48    139.16 o 
  -1   4   6    12232.61    12515.44    484.94 o 
   0   4   6    46354.54    47442.55   1672.52 o 
   1   4   6     8219.99     9078.74    398.23 o 
   2   4   6     2381.99     2992.34    180.50 o 
   3   4   6      856.13      938.07     66.21 o 
   4   4   6    13545.00    14210.53    719.85 o 
   5   4   6     4463.02     4413.42    294.62 o 
  -5   5   6     4803.46     5052.04    283.29 o 
  -4   5   6        3.09      -46.33     60.93 o 
  -3   5   6    10735.15    10900.68    503.14 o 
  -2   5   6       20.37        7.55     49.47 o 
  -1   5   6    33898.25    32396.94   1228.13 o 
   0   5   6      110.67       99.92     39.02 o 
   1   5   6     2418.90     2760.45    167.88 o 
   2   5   6      447.81      535.17     63.33 o 
   3   5   6    27541.44    32623.30   1373.72 o 
   4   5   6       40.57      -50.66    123.41 o 
   5   5   6     2639.69     2823.57    232.67 o 
  -5   6   6     3780.08     4016.58    202.98 o 
  -4   6   6     9044.42     9311.54    378.85 o 
  -3   6   6     4792.26     4411.73    220.58 o 
  -2   6   6      179.05      193.47     61.14 o 
  -1   6   6     6166.28     6216.61    265.86 o 
   0   6   6    34764.20    35478.46   1217.09 o 
   1   6   6     5054.05     6153.26    268.34 o 
   2   6   6     2163.87     2402.23    245.60 o 
   3   6   6      627.54      830.28     77.40 o 
   4   6   6    13555.02    14401.38    829.08 o 
   5   6   6     3621.65     3265.65    371.94 o 
  -5   7   6      366.40      428.14    110.32 o 
  -4   7   6      301.98      262.13     75.49 o 
  -3   7   6     2030.64     2116.12    191.40 o 
  -2   7   6    29013.01    27534.45   1038.47 o 
  -1   7   6      876.87      841.54     85.19 o 
   0   7   6       46.65       59.96     56.71 o 
   1   7   6     1489.38     1581.22    101.61 o 
   2   7   6    18682.26    21432.57    717.52 o 
   3   7   6     2327.76     2618.02    154.70 o 
   4   7   6     2240.00     2246.84    225.21 o 
  -4   8   6     2148.01     2220.00    140.55 o 
  -3   8   6     7722.05     7443.12    318.55 o 
  -2   8   6      739.81      702.37     95.91 o 
  -1   8   6     8624.10     8257.58    350.67 o 
   0   8   6     6780.77     6820.42    308.87 o 
   1   8   6    17289.85    18291.03    733.21 o 
   2   8   6     3860.67     4071.97    170.65 o 
   3   8   6     4303.28     4905.28    193.59 o 
   4   8   6     4523.23     4751.12    300.98 o 
  -4   9   6      314.54      204.36     82.21 o 
  -3   9   6     4583.46     4363.33    215.23 o 
  -2   9   6     3672.97     3698.34    193.88 o 
  -1   9   6    17539.31    16586.97    652.57 o 
   0   9   6     3321.41     3755.29    241.40 o 
   1   9   6     5807.42     6229.90    255.68 o 
   2   9   6     2941.31     3288.60    160.33 o 
   3   9   6    11804.94    12769.66    441.85 o 
   4   9   6      573.32      498.04    156.06 o 
  -4  10   6    17509.72    17092.38    881.29 o 
  -3  10   6      772.70      744.86    101.74 o 
  -2  10   6       80.18      114.75     89.26 o 
  -1  10   6       28.42      -92.71     98.98 o 
   0  10   6    16560.28    17041.12    798.78 o 
   1  10   6      370.75      287.92     78.81 o 
   2  10   6     2963.29     3039.50    158.75 o 
   3  10   6        2.01       57.70    102.78 o 
  -3  11   6     4542.87     4539.88    282.38 o 
  -2  11   6     6229.48     5883.26    332.63 o 
  -1  11   6     8069.10     7320.42    396.32 o 
   0  11   6      584.57      888.48    145.53 o 
   1  11   6     4057.53     4170.64    226.32 o 
   2  11   6     8873.32     9465.75    376.78 o 
   3  11   6     4799.11     4691.61    484.23 o 
  -2  12   6      216.18      162.92    134.70 o 
  -1  12   6     4613.32     4690.59    291.59 o 
   0  12   6      387.83      407.14    183.29 o 
   1  12   6    12974.11    13560.67    563.45 o 
   2  12   6      382.15      352.88    125.08 o 
  -1  13   6      733.23      790.50    146.85 o 
   0  13   6      159.40      124.70    122.06 o 
   1  13   6     1957.70     1904.75    177.74 o 
  -5   0   7      399.58      354.52    175.79 o 
  -3   0   7    39005.82    36298.32   1340.17 o 
  -1   0   7      430.01      412.19     55.33 o 
   1   0   7    36081.20    47570.77   2575.10 o 
   3   0   7    22086.67    26440.18   1793.68 o 
   5   0   7     5607.36     5414.35    471.92 o 
  -6   1   7     4819.82     5245.93    265.00 o 
  -5   1   7     4131.68     4134.30    153.69 o 
  -4   1   7     9722.40     9299.46    315.01 o 
  -3   1   7     2600.02     2543.42     98.50 o 
  -2   1   7     9859.21     9742.61    288.88 o 
  -1   1   7    24501.64    22705.62    690.56 o 
   0   1   7    56699.60    52943.65   1979.03 o 
   1   1   7     2907.66     3096.97    143.73 o 
   2   1   7       84.33       59.95     76.51 o 
   3   1   7    11318.93    13452.35    738.54 o 
   4   1   7    19773.21    20977.19   1040.65 o 
   5   1   7     2787.35     3058.20    277.55 o 
  -6   2   7     5516.25     6353.36    260.62 o 
  -5   2   7      364.86      454.21     72.78 o 
  -4   2   7     7959.53     8058.30    286.00 o 
  -3   2   7     3761.85     3875.75    149.74 o 
  -2   2   7    49003.76    49013.77   1698.56 o 
  -1   2   7     1535.79     1396.25     91.10 o 
   0   2   7     6632.99     6592.19    259.91 o 
   1   2   7    15110.05    14607.37    696.79 o 
   2   2   7    57905.54    67420.16   3776.16 o 
   3   2   7      698.75      887.74    122.90 o 
   4   2   7      995.16     1186.48    145.06 o 
   5   2   7     2259.80     2550.95    214.32 o 
  -5   3   7    12555.90    13080.36    516.33 o 
  -4   3   7      415.37      435.90     70.96 o 
  -3   3   7      190.15      176.75     51.71 o 
  -2   3   7      536.05      542.25     58.66 o 
  -1   3   7    58347.68    54029.45   2219.80 o 
   0   3   7     2909.97     2917.31    151.95 o 
   1   3   7     9624.50     8852.55    535.91 o 
   2   3   7      419.65      444.00     65.80 o 
   3   3   7    18590.13    20409.94   1100.83 o 
   4   3   7     2728.60     3233.62    229.90 o 
   5   3   7    11331.12    11429.32    605.67 o 
  -5   4   7      732.59      859.51     91.76 o 
  -4   4   7     4944.79     4984.63    229.17 o 
  -3   4   7    17756.87    18405.67    844.90 o 
  -2   4   7     5478.51     5363.00    232.15 o 
  -1   4   7     5079.04     4850.93    209.77 o 
   0   4   7       44.48       93.81     36.86 o 
   1   4   7    19071.58    18613.39    675.92 o 
   2   4   7    10037.91    14283.20    923.52 o 
   3   4   7     8373.18     8828.04    684.62 o 
   4   4   7     1506.70     1839.58    180.97 o 
   5   4   7     4415.47     4580.51    305.17 o 
  -5   5   7       32.42       72.08     69.42 o 
  -4   5   7    13143.75    13893.82    548.75 o 
  -3   5   7      118.60      165.42     62.36 o 
  -2   5   7     7385.75     7518.58    313.29 o 
  -1   5   7      273.67      335.91     56.88 o 
   0   5   7    47053.57    47002.25   1653.96 o 
   1   5   7      132.27      146.62     57.98 o 
   2   5   7     3749.99     4025.80    463.56 o 
   3   5   7        7.42       15.32    128.64 o 
   4   5   7    17231.68    19076.93   1078.62 o 
   5   5   7       10.49       -4.85    144.91 o 
  -5   6   7      485.95      486.14     87.20 o 
  -4   6   7     4510.49     4659.00    220.96 o 
  -3   6   7    15911.22    16102.22    628.08 o 
  -2   6   7     7504.63     7088.60    300.80 o 
  -1   6   7     5648.95     5510.71    244.65 o 
   0   6   7      493.79      451.13     51.32 o 
   1   6   7    23934.79    27693.84   1403.90 o 
   2   6   7    12389.08    14238.98    623.81 o 
   3   6   7     5431.13     6597.00    430.57 o 
   4   6   7     1011.61     1294.47    185.70 o 
   5   6   7     3513.63     3491.01    357.77 o 
  -5   7   7    11207.71    11708.01    598.99 o 
  -4   7   7      245.11      267.98     78.19 o 
  -3   7   7      150.71      147.90     96.16 o 
  -2   7   7      808.58      861.97     90.30 o 
  -1   7   7    24877.33    23850.54    910.63 o 
   0   7   7     2087.64     2166.65    118.09 o 
   1   7   7     6922.50     7573.73    324.81 o 
   2   7   7        2.44       17.44     68.17 o 
   3   7   7    13769.32    17331.74    992.32 o 
   4   7   7     1867.01     2139.94    227.10 o 
  -4   8   7     3919.25     4146.43    212.05 o 
  -3   8   7     2091.68     2229.11    139.34 o 
  -2   8   7    19902.16    18970.62    736.60 o 
  -1   8   7     1751.61     1881.30    207.49 o 
   0   8   7     3096.40     2874.02    166.45 o 
   1   8   7     6886.69     7632.38    315.17 o 
   2   8   7    20711.47    23816.47    851.54 o 
   3   8   7      541.74      668.99    147.78 o 
   4   8   7       46.10       49.46    138.10 o 
  -4   9   7     6234.58     6153.46    281.95 o 
  -3   9   7      404.39      429.46    122.62 o 
  -2   9   7     3442.55     3569.71    190.96 o 
  -1   9   7     8331.40     8218.93    356.27 o 
   0   9   7    18830.06    19338.05    893.92 o 
   1   9   7     1738.04     1975.81    133.43 o 
   2   9   7       69.33      112.61     77.36 o 
   3   9   7     4691.60     5599.22    325.19 o 
   4   9   7     7162.72     7974.29    387.02 o 
  -4  10   7      287.56      305.65     97.77 o 
  -3  10   7    10445.69    10524.79    437.81 o 
  -2  10   7        8.70       26.36     80.76 o 
  -1  10   7     2383.71     2543.99    190.69 o 
   0  10   7      214.03      141.17    118.11 o 
   1  10   7     9695.96    10647.67    598.82 o 
   2  10   7      145.09      264.21     90.85 o 
   3  10   7     6397.88     7671.44    487.10 o 
  -3  11   7      783.86      870.35    207.11 o 
  -2  11   7     1160.85     1131.86    173.29 o 
  -1  11   7     6790.52     6517.99    359.98 o 
   0  11   7     3704.76     3821.24    280.39 o 
   1  11   7     4712.58     4982.72    276.40 o 
   2  11   7      154.57      203.25    102.61 o 
   3  11   7     4333.10     5147.40    367.83 o 
  -2  12   7    13403.36    12735.91    618.26 o 
  -1  12   7      426.75      413.85    131.41 o 
   0  12   7     6909.62     7595.95    464.52 o 
   1  12   7       89.04       74.11    115.22 o 
   2  12   7    15895.57    17720.78   1070.35 o 
  -1  13   7    11484.77    11020.72    554.03 o 
   0  13   7     1835.09     1804.81    179.45 o 
  -4   0   8     2591.67     2619.78    136.37 o 
  -2   0   8    28471.65    30018.48   1348.14 o 
   0   0   8    43862.65    45602.22   3285.95 o 
   2   0   8    16202.30    18570.11   1276.06 o 
   4   0   8    28282.18    31449.73   2148.19 o 
  -5   1   8     1008.42      939.43     73.20 o 
  -4   1   8     8095.12     7673.73    336.56 o 
  -3   1   8    22472.55    22768.17    705.90 o 
  -2   1   8     1542.58     1534.06     68.20 o 
  -1   1   8      194.96      182.27     37.28 o 
   0   1   8    12344.87    10600.06    405.45 o 
   1   1   8    38583.23    42121.15   1680.11 o 
   2   1   8     4298.31     5029.52    276.49 o 
   3   1   8     1505.00     1640.68    147.72 o 
   4   1   8     1480.17     1588.83    160.13 o 
   5   1   8    10520.06    11965.68    627.82 o 
  -5   2   8    13960.31    14337.90    559.08 o 
  -4   2   8     1244.33     1417.65    101.60 o 
  -3   2   8     1523.67     1645.87    140.21 o 
  -2   2   8     5120.09     4659.86    189.30 o 
  -1   2   8    58708.78    55966.02   1932.58 o 
   0   2   8     3309.99     3450.15    145.70 o 
   1   2   8     1588.93     1416.78    139.62 o 
   2   2   8     2657.71     3184.27    203.13 o 
   3   2   8    28110.60    33002.25   1870.52 o 
   4   2   8     1853.20     2021.81    176.54 o 
   5   2   8     1447.29     1648.10    186.42 o 
  -5   3   8      289.94      383.94     77.52 o 
  -4   3   8    17730.55    18938.93    735.51 o 
  -3   3   8     1733.41     1827.61    137.41 o 
  -2   3   8    16452.15    16775.80    648.76 o 
  -1   3   8     1140.77     1244.16    192.27 o 
   0   3   8    17813.60    18337.23   1061.22 o 
   1   3   8     8290.94     8206.65    570.33 o 
   2   3   8    30392.16    30751.58   1472.73 o 
   3   3   8      494.85      679.93    124.26 o 
   4   3   8     6354.93     7269.99    432.01 o 
   5   3   8     2863.17     3129.95    242.26 o 
  -5   4   8     1287.95     1448.62    113.70 o 
  -4   4   8     2632.80     2892.26    159.43 o 
  -3   4   8      175.16      262.04     65.29 o 
  -2   4   8    14590.89    14431.46    564.41 o 
  -1   4   8     9654.33     8916.64    358.20 o 
   0   4   8     5990.07     5738.99    261.18 o 
   1   4   8     1448.02     1593.13    166.14 o 
   2   4   8    13605.85    15122.82    738.94 o 
   3   4   8    12058.34    14182.90    852.32 o 
   4   4   8    11453.64    12406.84    648.71 o 
   5   4   8      631.01      682.77    156.59 o 
  -5   5   8     2206.58     2384.97    146.52 o 
  -4   5   8       25.14      -51.37     68.07 o 
  -3   5   8    24659.06    25205.64    958.40 o 
  -2   5   8       11.42       24.41     54.91 o 
  -1   5   8     4028.88     3973.61    185.73 o 
   0   5   8       54.45       75.72     44.29 o 
   1   5   8    40728.94    42612.49   1530.05 o 
   2   5   8       91.46      189.18     61.40 o 
   3   5   8       66.01       70.76    136.52 o 
   4   5   8       31.13      -66.05    178.95 o 
   5   5   8     8046.78     8071.60    468.32 o 
  -5   6   8     1933.60     2121.14    141.21 o 
  -4   6   8     2658.78     3058.25    171.37 o 
  -3   6   8      254.96      224.90     71.75 o 
  -2   6   8    20417.01    19449.44    750.59 o 
  -1   6   8    10935.86    10530.76    424.70 o 
   0   6   8     6404.73     6443.26    270.78 o 
   1   6   8     1334.88     1404.76    101.31 o 
   2   6   8     8129.61    10258.55    419.40 o 
   3   6   8     8692.00    10805.18    648.68 o 
   4   6   8     7224.16     8510.50    534.87 o 
  -5   7   8      209.28      235.66     85.78 o 
  -4   7   8     8723.73     8808.64    370.27 o 
  -3   7   8      859.35      857.22     90.78 o 
  -2   7   8    12653.79    12086.50    486.32 o 
  -1   7   8     2398.78     2518.26    142.42 o 
   0   7   8    10740.24    10502.17    381.21 o 
   1   7   8     2124.30     2691.30    150.54 o 
   2   7   8    19514.20    24852.22    815.64 o 
   3   7   8      247.25      445.60    141.86 o 
   4   7   8     5570.40     5848.75    411.23 o 
  -4   8   8     1012.11     1053.15    107.97 o 
  -3   8   8      582.26      505.29     86.15 o 
  -2   8   8     1690.48     1756.15    124.02 o 
  -1   8   8    16893.92    16363.42    660.16 o 
   0   8   8     1114.14     1052.00    105.86 o 
   1   8   8       86.75      215.89    110.06 o 
   2   8   8     2266.43     2584.97    158.67 o 
   3   8   8    18251.52    22673.13   1180.49 o 
   4   8   8      123.13      171.30    146.42 o 
  -4   9   8     3144.85     3315.84    186.03 o 
  -3   9   8    10823.38    10411.21    432.62 o 
  -2   9   8     1454.08     1384.53    117.36 o 
  -1   9   8     1830.62     2081.62    139.01 o 
   0   9   8     5853.26     5781.53    358.47 o 
   1   9   8    14438.21    15505.97    642.56 o 
   2   9   8     1606.25     2003.59    120.32 o 
   3   9   8      363.41      347.27    130.85 o 
  -3  10   8        0.11     -117.45     78.30 o 
  -2  10   8     9057.78     8976.64    574.31 o 
  -1  10   8      478.16      482.95     95.31 o 
   0  10   8    10010.84    10170.12    578.79 o 
   1  10   8      241.51      282.99    108.20 o 
   2  10   8     9955.84    10852.60    448.09 o 
   3  10   8      684.07     1128.26    185.35 o 
  -3  11   8     4765.27     4492.56    235.85 o 
  -2  11   8     1743.09     1840.90    141.65 o 
  -1  11   8       30.54      104.16    117.59 o 
   0  11   8     4937.31     5059.65    342.27 o 
   1  11   8     7298.93     8116.27    505.58 o 
   2  11   8     2107.97     2232.02    168.48 o 
  -2  12   8      264.31      403.99    127.88 o 
  -1  12   8    16165.39    15690.31    748.62 o 
   0  12   8       52.61       28.80    131.38 o 
   1  12   8       74.17      -24.57    116.03 o 
   2  12   8      829.55     1078.80    142.81 o 
  -5   0   9     9059.51     9115.31    607.56 o 
  -3   0   9    31089.86    30200.32   1194.56 o 
  -1   0   9     4719.66     4320.04    254.34 o 
   1   0   9    54780.94    58164.92   2870.17 o 
   3   0   9     5289.15     5684.31    453.63 o 
   5   0   9     8631.04     9099.78    698.88 o 
  -5   1   9      940.12      953.13     85.30 o 
  -4   1   9       48.27       24.38     50.47 o 
  -3   1   9     7657.37     7588.10    254.91 o 
  -2   1   9    34505.80    33318.19    954.41 o 
  -1   1   9     3498.62     3132.70    116.77 o 
   0   1   9     3072.64     2901.41    119.89 o 
   1   1   9     2419.08     2610.53    197.77 o 
   2   1   9    24081.09    28218.69   1360.39 o 
   3   1   9     7219.26     7784.44    413.78 o 
   4   1   9     5428.57     5412.67    320.59 o 
   5   1   9      152.16      356.94    146.29 o 
  -5   2   9     1009.21     1112.45     85.88 o 
  -4   2   9    20289.85    21854.10    839.79 o 
  -3   2   9      390.51      388.94     55.38 o 
  -2   2   9       52.47       16.04     40.82 o 
  -1   2   9      126.98      147.79     37.82 o 
   0   2   9    45914.80    44223.71   1529.93 o 
   1   2   9     2907.87     2797.83    125.32 o 
   2   2   9     8707.02     9430.23    574.00 o 
   3   2   9      606.57      680.27    122.62 o 
   4   2   9    12231.65    12950.02    666.17 o 
   5   2   9      791.17     1069.05    168.59 o 
  -5   3   9     5129.36     5666.34    259.12 o 
  -4   3   9       86.82       79.29     68.06 o 
  -3   3   9    13298.07    14388.24    564.96 o 
  -2   3   9     5279.06     5220.38    232.26 o 
  -1   3   9    44896.98    42501.70   1598.38 o 
   0   3   9     2432.47     2347.06    117.86 o 
   1   3   9     5331.82     5201.55    351.89 o 
   2   3   9     7542.79     6814.36    519.00 o 
   3   3   9    26731.33    29474.39   1418.47 o 
   4   3   9      172.83      148.02    124.96 o 
   5   3   9     1190.93     1202.36    175.51 o 
  -5   4   9     6465.81     7156.30    594.13 o 
  -4   4   9     5387.41     5912.99    266.11 o 
  -3   4   9    11007.22    11286.38    618.41 o 
  -2   4   9     2084.22     2191.62    126.37 o 
  -1   4   9    12178.91    11580.49    456.97 o 
   0   4   9    17559.41    18807.93   1098.27 o 
   1   4   9    28670.77    29827.45   1170.98 o 
   2   4   9      603.87      599.82    180.62 o 
   3   4   9     1122.62     1326.13    152.93 o 
   4   4   9     5006.52     5610.67    341.53 o 
   5   4   9     9258.70     9406.41    528.69 o 
  -5   5   9       12.74       40.13     85.50 o 
  -4   5   9      713.18      769.46     90.36 o 
  -3   5   9       50.21      119.79     64.80 o 
  -2   5   9    26975.28    26193.68    995.02 o 
  -1   5   9       23.08       95.50     53.84 o 
   0   5   9      161.23      220.40     50.16 o 
   1   5   9        7.87      -51.13     47.79 o 
   2   5   9    25869.80    29929.34   1596.21 o 
   3   5   9      514.96      700.78    157.62 o 
   4   5   9     6537.25     6885.92    452.76 o 
  -5   6   9     5845.94     6740.99    364.20 o 
  -4   6   9     5689.80     6235.15    281.80 o 
  -3   6   9     7990.58     8344.23    350.71 o 
  -2   6   9       76.82       87.06    112.94 o 
  -1   6   9     6357.69     6218.39    272.25 o 
   0   6   9    11491.65    10865.14    430.84 o 
   1   6   9    15686.85    17411.23    752.74 o 
   2   6   9      825.20      907.36     83.39 o 
   3   6   9       63.96      143.74    152.02 o 
   4   6   9     6929.12     8380.46    536.51 o 
  -4   7   9       63.92       82.88     77.31 o 
  -3   7   9     7632.39     7493.49    324.22 o 
  -2   7   9     1162.12     1173.95    186.08 o 
  -1   7   9    24571.66    23686.71    911.02 o 
   0   7   9      746.34      740.98     76.61 o 
   1   7   9     8645.41     9509.03    442.59 o 
   2   7   9     1680.25     2337.52    150.19 o 
   3   7   9    17495.57    23705.92   1335.23 o 
   4   7   9       66.07      215.82    165.59 o 
  -4   8   9     9546.25    10293.09    481.57 o 
  -3   8   9      478.38      461.39    135.64 o 
  -2   8   9       51.59       87.84     85.29 o 
  -1   8   9     1759.91     1596.87    117.66 o 
   0   8   9    25245.67    25859.32   1093.60 o 
   1   8   9     2547.12     3022.61    153.49 o 
   2   8   9     2524.31     2934.31    174.34 o 
   3   8   9       11.91      -27.69    267.14 o 
   4   8   9     8913.25    10375.78    649.31 o 
  -4   9   9      102.34       63.65     86.23 o 
  -3   9   9     2671.40     2969.56    173.93 o 
  -2   9   9    16136.97    15283.92    677.07 o 
  -1   9   9      161.46      203.43     80.21 o 
   0   9   9     1945.63     1921.89    315.04 o 
   1   9   9     1136.96     1217.23    143.96 o 
   2   9   9    10210.47    12728.23    443.72 o 
   3   9   9     2455.55     3249.24    252.83 o 
  -3  10   9     8965.67     9054.23    646.42 o 
  -2  10   9       32.85      154.24     86.07 o 
  -1  10   9     9078.76     8821.80    393.03 o 
   0  10   9      184.30      164.16    118.62 o 
   1  10   9    19722.34    20478.67    952.61 o 
   2  10   9       30.41       17.66     97.85 o 
   3  10   9     3364.32     4080.46    313.03 o 
  -3  11   9     2953.00     2964.44    183.30 o 
  -2  11   9    11084.97    10589.64    474.30 o 
  -1  11   9     3978.92     3992.60    260.51 o 
   0  11   9     1421.71     1635.63    336.01 o 
   1  11   9     1247.87     1353.59    139.55 o 
   2  11   9    10638.92    12601.58    811.04 o 
  -2  12   9       16.85        1.22    144.88 o 
  -1  12   9      255.66      362.26    169.80 o 
   0  12   9     9003.23     9197.90    545.98 o 
   1  12   9      418.46      210.09    133.84 o 
  -4   0  10     4609.19     5413.30    483.81 o 
  -2   0  10    36774.36    36118.30   1362.46 o 
   0   0  10     9182.05     8927.97    348.00 o 
   2   0  10    26900.59    28147.35   1936.20 o 
   4   0  10      651.52      661.49    183.20 o 
  -5   1  10     8171.69     9209.55    365.43 o 
  -4   1  10     2889.20     2930.20    136.13 o 
  -3   1  10     2724.40     2814.20    151.97 o 
  -2   1  10     1921.56     1975.45    107.50 o 
  -1   1  10    19182.92    17892.40    586.75 o 
   0   1  10    15785.65    14762.82    518.70 o 
   1   1  10     6764.42     6721.09    307.65 o 
   2   1  10      521.17      571.48    127.46 o 
   3   1  10     9319.43    10039.78    520.19 o 
   4   1  10     7806.03     8771.03    466.45 o 
   5   1  10     4991.12     5360.23    337.56 o 
  -5   2  10      271.88      196.71     66.87 o 
  -4   2  10      259.30      184.73     69.97 o 
  -3   2  10    16554.13    17740.41    639.50 o 
  -2   2  10      270.76      233.89     78.13 o 
  -1   2  10     9036.46     8453.36    308.57 o 
   0   2  10        6.37       39.53     70.99 o 
   1   2  10    28405.13    26825.37   1109.63 o 
   2   2  10     5347.74     5856.51    328.71 o 
   3   2  10    22669.94    23910.11   1387.98 o 
   4   2  10      155.47      201.12    128.37 o 
   5   2  10     7028.09     7757.39    444.66 o 
  -5   3  10     1511.83     1732.31    126.02 o 
  -4   3  10    16598.37    17990.32    699.57 o 
  -3   3  10      441.48      454.60     73.58 o 
  -2   3  10     1514.97     1561.60    102.96 o 
  -1   3  10     4948.91     4513.10    261.43 o 
   0   3  10    38362.08    36595.34   1388.35 o 
   1   3  10      179.49      163.62     50.02 o 
   2   3  10      268.74      297.23     47.58 o 
   3   3  10     4023.39     4059.64    263.11 o 
   4   3  10    15238.02    16682.36    850.79 o 
   5   3  10      537.48      753.23    170.07 o 
  -5   4  10      448.27      555.32     92.26 o 
  -4   4  10     3142.29     3368.61    180.82 o 
  -3   4  10    13399.66    14074.22    560.47 o 
  -2   4  10    17402.42    16692.53    646.24 o 
  -1   4  10     1031.59     1020.67     69.24 o 
   0   4  10     2167.27     2108.61    107.61 o 
   1   4  10     8716.56     8373.93    496.78 o 
   2   4  10    22339.77    26389.89   1450.35 o 
   3   4  10      760.09      791.21    146.34 o 
   4   4  10      210.16      278.78    137.38 o 
  -5   5  10     9156.08    10653.41    535.52 o 
  -4   5  10        1.45       77.01     74.47 o 
  -3   5  10     1452.84     1482.72    113.17 o 
  -2   5  10      945.63      932.59    112.70 o 
  -1   5  10    25389.26    24617.52    942.79 o 
   0   5  10      101.73       49.18     63.09 o 
   1   5  10    16038.72    16146.20    667.65 o 
   2   5  10       46.31      -57.79     99.78 o 
   3   5  10    12839.20    15695.61    899.69 o 
   4   5  10      527.84      808.24    168.63 o 
  -5   6  10      150.03      289.33     89.20 o 
  -4   6  10     1356.06     1490.28    121.45 o 
  -3   6  10     8290.63     8857.29    374.74 o 
  -2   6  10     5645.46     5463.79    249.61 o 
  -1   6  10     1079.56      996.09    103.23 o 
   0   6  10      262.30      267.34     75.20 o 
   1   6  10    12698.15    12484.26    566.50 o 
   2   6  10    18641.79    21122.80    902.53 o 
   3   6  10      583.87     1506.67    209.35 o 
   4   6  10       41.80       70.78    150.68 o 
  -4   7  10    11361.44    12356.04    503.69 o 
  -3   7  10      334.11      311.88     79.20 o 
  -2   7  10     8816.87     8402.04    356.68 o 
  -1   7  10     3536.20     3696.36    223.22 o 
   0   7  10    32999.07    32495.10   1360.51 o 
   1   7  10       57.93       62.50     77.31 o 
   2   7  10     2036.68     2611.03    174.95 o 
   3   7  10      116.77      141.18    146.55 o 
   4   7  10    17228.11    20370.60   1166.08 o 
  -4   8  10      237.07      294.54     94.14 o 
  -3   8  10    13882.00    13624.12    547.17 o 
  -2   8  10     2470.86     2480.84    151.46 o 
  -1   8  10     3770.51     4260.01    210.57 o 
   0   8  10        5.92      -54.62     92.84 o 
   1   8  10    17946.10    18611.62    865.29 o 
   2   8  10     4595.56     5720.65    319.07 o 
   3   8  10     8838.33    11358.68    820.29 o 
  -4   9  10     1008.20     1463.58    131.38 o 
  -3   9  10     1116.89     1122.69    115.63 o 
  -2   9  10      666.15      621.43     95.86 o 
  -1   9  10     7344.13     7140.30    316.83 o 
   0   9  10     4277.93     3965.78    220.83 o 
   1   9  10     4655.78     4859.20    288.63 o 
   2   9  10        2.36       41.77     82.82 o 
   3   9  10     7165.10     8983.11    490.02 o 
  -3  10  10      232.50      277.08     91.54 o 
  -2  10  10    16195.16    15777.93    668.36 o 
  -1  10  10       54.33      190.52     91.44 o 
   0  10  10     2488.27     2326.03    207.85 o 
   1  10  10      127.48      147.56    117.25 o 
   2  10  10    14172.08    14924.22    719.04 o 
  -2  11  10     1055.83     1147.09    126.07 o 
  -1  11  10     9796.05     9516.10    485.04 o 
   0  11  10     5659.31     5972.01    387.83 o 
   1  11  10     2633.09     2931.66    254.40 o 
   2  11  10       85.25       74.13    175.78 o 
  -1  12  10     2620.30     2774.62    291.02 o 
   0  12  10       49.93      129.26    140.68 o 
   1  12  10     8505.09     8306.11    370.43 o 
  -5   0  11    12668.54    13193.77    976.80 o 
  -3   0  11     2173.73     2072.55    201.76 o 
  -1   0  11    41585.55    39244.11   1630.45 o 
   1   0  11       28.20       65.75     93.96 o 
   3   0  11    18661.53    19776.03   1381.67 o 
   5   0  11     4823.44     5044.89    465.60 o 
  -5   1  11      486.38      595.33     83.11 o 
  -4   1  11    11631.05    12267.62    653.56 o 
  -3   1  11     8791.57     9432.07    376.37 o 
  -2   1  11     6263.96     6002.60    207.60 o 
  -1   1  11        2.04      169.28     46.36 o 
   0   1  11     9700.53     9098.35    330.09 o 
   1   1  11    22755.25    23312.36    837.86 o 
   2   1  11    11543.61    11973.89    605.86 o 
   3   1  11      335.53      242.69    101.89 o 
   4   1  11     2953.92     3117.93    224.50 o 
   5   1  11     4485.74     4960.12    325.49 o 
  -5   2  11      401.47      393.78     72.52 o 
  -4   2  11     8402.21     8625.98    362.18 o 
  -3   2  11      395.04      381.79     71.03 o 
  -2   2  11    11357.46    11441.49    457.96 o 
  -1   2  11     6614.28     6059.40    251.06 o 
   0   2  11    31346.07    29338.13   1026.10 o 
   1   2  11      423.72      441.03     45.20 o 
   2   2  11     6033.50     5941.89    335.87 o 
   3   2  11     1974.76     2129.49    268.29 o 
   4   2  11    12614.14    12865.87    666.54 o 
  -5   3  11      694.53      746.81    147.25 o 
  -4   3  11     1679.12     1762.26    123.74 o 
  -3   3  11    14012.89    14752.33    585.45 o 
  -2   3  11     1425.48     1409.99    100.09 o 
  -1   3  11      113.50       79.37     59.50 o 
   0   3  11     1924.62     2033.18    165.53 o 
   1   3  11    24876.27    24348.64   1257.28 o 
   2   3  11      116.60      243.03    109.41 o 
   3   3  11      705.77      796.55    129.35 o 
   4   3  11       18.32       97.69    122.62 o 
  -5   4  11     6868.95     7813.98    468.86 o 
  -4   4  11     1184.46     1332.70    127.93 o 
  -3   4  11     2368.78     2711.19    156.58 o 
  -2   4  11     7387.29     7543.00    321.40 o 
  -1   4  11    26103.92    24630.71    852.19 o 
   0   4  11     1033.23     1042.51     98.63 o 
   1   4  11     1005.77     1071.94     81.32 o 
   2   4  11      425.47      808.26    143.11 o 
   3   4  11    19485.29    22396.91   1253.47 o 
   4   4  11     2350.90     2850.85    437.38 o 
  -5   5  11        5.37       48.55     83.35 o 
  -4   5  11    10580.80    11852.00    486.84 o 
  -3   5  11      604.42      525.37     99.72 o 
  -2   5  11    19404.24    19394.27    748.11 o 
  -1   5  11       21.75       36.64     74.25 o 
   0   5  11    18760.57    19572.47   1447.90 o 
   1   5  11      743.83      817.58     95.86 o 
   2   5  11    24511.50    30391.85   1673.66 o 
   3   5  11      841.97     1020.97    167.23 o 
   4   5  11     4363.59     4791.41    351.28 o 
  -4   6  11     1202.71     1466.45    123.83 o 
  -3   6  11       91.44       97.78     73.57 o 
  -2   6  11     9601.01     9133.33    382.22 o 
  -1   6  11    19624.97    18854.35    732.06 o 
   0   6  11     4324.48     3906.41    255.97 o 
   1   6  11      333.67      380.07     67.15 o 
   2   6  11     4783.88     5190.31    372.75 o 
   3   6  11    16659.08    21458.71   1212.39 o 
   4   6  11     3722.07     4740.20    374.37 o 
  -4   7  11      909.79      974.78    118.28 o 
  -3   7  11    20022.10    19590.95    762.61 o 
  -2   7  11       18.72       96.71     69.38 o 
  -1   7  11        2.49       -1.89     66.28 o 
   0   7  11      810.88      717.12    112.23 o 
   1   7  11    19113.28    19924.15    857.94 o 
   2   7  11      426.07      484.36    145.37 o 
   3   7  11     2912.31     3477.84    542.57 o 
   4   7  11       27.75      203.32    221.77 o 
  -4   8  11     2327.02     2446.40    163.60 o 
  -3   8  11       87.40      -42.52     75.61 o 
  -2   8  11    11753.65    11556.11    472.82 o 
  -1   8  11     3247.35     3413.92    204.27 o 
   0   8  11    16840.20    17269.07    743.14 o 
   1   8  11      194.91      205.87    102.40 o 
   2   8  11     4256.67     5484.05    334.78 o 
   3   8  11     3706.91     4805.81    317.60 o 
  -3   9  11     4028.85     4088.53    218.61 o 
  -2   9  11     4429.87     4443.91    228.19 o 
  -1   9  11       98.63        5.64     78.90 o 
   0   9  11     7576.87     7217.00    346.85 o 
   1   9  11     8148.30     8489.32    437.49 o 
   2   9  11     9626.97    11238.62    797.63 o 
   3   9  11       25.74       16.47    177.55 o 
  -3  10  11      710.48      757.97    108.15 o 
  -2  10  11      140.03      173.20     89.72 o 
  -1  10  11    17070.84    17061.34    719.43 o 
   0  10  11       13.28      -23.71    115.22 o 
   1  10  11       10.08       71.04    118.94 o 
   2  10  11       32.14      146.67    227.21 o 
  -2  11  11     1106.28     1270.98    278.84 o 
  -1  11  11       58.35       22.33    100.17 o 
   0  11  11     3670.45     3639.65    272.55 o 
   1  11  11     7427.35     8001.17    427.30 o 
  -4   0  12     8120.28     8671.38    453.72 o 
  -2   0  12      241.73      282.09     95.57 o 
   0   0  12    33037.45    28906.62   1091.26 o 
   2   0  12     7174.96     6907.93    567.72 o 
   4   0  12    14156.34    14256.00   1031.26 o 
  -5   1  12     4106.64     4726.80    232.31 o 
  -4   1  12       72.74       23.23     58.09 o 
  -3   1  12     5669.04     6050.37    250.39 o 
  -2   1  12    18332.82    18502.47    618.92 o 
  -1   1  12    14206.14    12983.62    462.66 o 
   0   1  12      202.57      299.24     91.50 o 
   1   1  12      340.35      303.55     68.30 o 
   2   1  12    16588.10    16774.69    833.36 o 
   3   1  12    16752.63    16604.99    833.23 o 
   4   1  12      381.46      465.47    128.51 o 
  -5   2  12     4820.26     5883.82    276.20 o 
  -4   2  12     1686.33     1907.30    130.29 o 
  -3   2  12    12399.93    13382.45    536.43 o 
  -2   2  12      290.36      314.99     92.77 o 
  -1   2  12    10652.99     9802.12    356.09 o 
   0   2  12     4487.53     4164.15    169.09 o 
   1   2  12    24124.42    20955.07    806.12 o 
   2   2  12      118.83       69.34    122.95 o 
   3   2  12     2414.89     2348.05    258.41 o 
   4   2  12      568.95      648.73    139.21 o 
  -5   3  12      125.27       69.82    120.47 o 
  -4   3  12       35.20      177.41     75.15 o 
  -3   3  12     1421.26     1516.50    113.32 o 
  -2   3  12    21015.75    20379.65    785.96 o 
  -1   3  12     2007.82     1872.82    102.92 o 
   0   3  12     2079.10     2069.91    114.41 o 
   1   3  12       15.77        9.47     51.90 o 
   2   3  12    22461.20    23385.43   1294.95 o 
   3   3  12     3816.25     4189.53    340.91 o 
   4   3  12     8833.71     7817.42    443.08 o 
  -5   4  12     1767.50     1944.09    140.37 o 
  -4   4  12    11100.13    12168.29    498.28 o 
  -3   4  12      208.01      280.81     75.24 o 
  -2   4  12     1021.57     1042.10     92.48 o 
  -1   4  12     3297.85     3164.99    208.74 o 
   0   4  12    23129.47    20963.85    806.50 o 
   1   4  12     6024.56     5485.22    248.23 o 
   2   4  12     5038.79     5601.07    435.33 o 
   3   4  12     1652.87     2004.24    245.92 o 
   4   4  12     8592.86     8629.66    625.75 o 
  -4   5  12       57.33      141.88     84.55 o 
  -3   5  12     8424.34     9213.75    389.94 o 
  -2   5  12       96.80       69.15     66.35 o 
  -1   5  12    29915.92    28847.63   1211.41 o 
   0   5  12        5.14      -15.90    105.28 o 
   1   5  12     6989.59     6863.11    275.14 o 
   2   5  12      610.85      952.87    147.73 o 
   3   5  12    18390.81    21358.94   1210.97 o 
   4   5  12       12.85      214.00    148.64 o 
  -4   6  12     9789.88    10776.50    452.35 o 
  -3   6  12     4479.23     4829.53    237.12 o 
  -2   6  12      684.07      774.95     89.71 o 
  -1   6  12     3380.14     3205.94    170.02 o 
   0   6  12    18716.59    18189.38    964.55 o 
   1   6  12    11231.87    11212.72    519.75 o 
   2   6  12     2691.20     3726.97    255.23 o 
   3   6  12       99.36      290.98    161.33 o 
   4   6  12     4679.77     5669.51    429.19 o 
  -4   7  12       25.60      -48.86     83.76 o 
  -3   7  12       50.44      111.46     98.61 o 
  -2   7  12    12300.11    11800.45    482.06 o 
  -1   7  12      243.91      234.42     75.18 o 
   0   7  12     4419.24     3900.90    209.29 o 
   1   7  12       91.89      -28.91     69.96 o 
   2   7  12    12590.35    14822.05    864.76 o 
   3   7  12     1377.37     1686.85    167.08 o 
  -3   8  12     7690.98     7689.10    338.87 o 
  -2   8  12      200.63      176.91     80.20 o 
  -1   8  12     3521.78     3421.23    191.85 o 
   0   8  12     5180.02     4980.88    255.70 o 
   1   8  12    15855.15    16395.64    773.50 o 
   2   8  12      122.83      341.72    158.40 o 
   3   8  12      630.22     1112.66    186.74 o 
  -3   9  12     4091.93     3945.24    333.29 o 
  -2   9  12     8711.13     8521.22    368.85 o 
  -1   9  12    10832.93    10596.41    441.33 o 
   0   9  12      190.09      302.00     92.42 o 
   1   9  12     4715.23     4959.21    297.37 o 
   2   9  12     5466.93     6047.89    510.31 o 
  -2  10  12      194.84      279.98     96.11 o 
  -1  10  12       10.92      -75.68     84.72 o 
   0  10  12    13128.67    12713.57    701.46 o 
   1  10  12      201.22      430.55    128.50 o 
   2  10  12     6308.62     6902.26    559.11 o 
  -1  11  12     5657.63     5688.73    300.24 o 
   0  11  12      370.52      401.65    137.79 o 
   1  11  12      434.27      342.10    130.88 o 
  -5   0  13     1280.89     1277.72    193.43 o 
  -3   0  13    16375.23    17645.68    773.73 o 
  -1   0  13    11201.33    10741.34    427.34 o 
   1   0  13    18043.00    15959.89    891.16 o 
   3   0  13    15603.26    14763.52   1059.78 o 
  -5   1  13     6639.23     8212.20    367.46 o 
  -4   1  13     3097.29     3460.01    174.89 o 
  -3   1  13     2525.25     2662.89    165.63 o 
  -2   1  13     1407.31     1393.29     96.62 o 
  -1   1  13    10816.18    10335.13    375.50 o 
   0   1  13    20152.06    17944.24    586.98 o 
   1   1  13      576.94      537.81     44.13 o 
   2   1  13      877.54      804.34    235.53 o 
   3   1  13     3369.74     3319.94    228.82 o 
   4   1  13    12402.38    12160.13    636.54 o 
  -5   2  13       62.50       18.41     75.34 o 
  -4   2  13     5591.13     6266.79    287.19 o 
  -3   2  13     3991.61     4139.85    208.31 o 
  -2   2  13    22844.84    22861.36    879.81 o 
  -1   2  13       30.93       -4.97     47.41 o 
   0   2  13      789.87      754.48    135.75 o 
   1   2  13      747.49      681.97     57.34 o 
   2   2  13    26467.40    25477.98   1402.98 o 
   3   2  13      392.85      300.93    145.45 o 
   4   2  13      672.36      536.29    133.53 o 
  -5   3  13     7213.97     8266.78    447.79 o 
  -4   3  13     1280.59     1247.70    112.92 o 
  -3   3  13     3494.19     3608.42    193.62 o 
  -2   3  13       35.85      -28.91     59.24 o 
  -1   3  13    19959.64    18197.59    679.79 o 
   0   3  13     8330.22     7471.05    285.52 o 
   1   3  13    11623.98    10961.29    482.29 o 
   2   3  13     1475.83     1462.66    170.84 o 
   3   3  13     8058.59     7852.31    482.79 o 
   4   3  13     3699.51     3720.95    561.67 o 
  -4   4  13      730.55      795.08    105.35 o 
  -3   4  13     9557.13    10560.23    438.84 o 
  -2   4  13     9932.19     9915.42    408.27 o 
  -1   4  13     6499.13     6036.10    285.01 o 
   0   4  13       65.02      113.41     55.61 o 
   1   4  13     9232.03     8963.88    394.64 o 
   2   4  13    19035.54    20325.29   1320.98 o 
   3   4  13     4419.63     4579.65    329.00 o 
   4   4  13       19.24      224.32    194.67 o 
  -4   5  13    12651.69    14583.50    585.55 o 
  -3   5  13       29.99       67.93     70.53 o 
  -2   5  13     2750.05     2776.60    160.82 o 
  -1   5  13        8.39        2.18     62.39 o 
   0   5  13    18195.86    16963.77    660.87 o 
   1   5  13       11.73        6.36     49.89 o 
   2   5  13      183.57      290.32    125.49 o 
   3   5  13        0.74       -2.60    126.24 o 
   4   5  13    10422.56    10850.13    852.44 o 
  -4   6  13      355.81      338.47     94.29 o 
  -3   6  13     9483.52     9733.54    410.44 o 
  -2   6  13     8431.91     8244.73    352.42 o 
  -1   6  13     2853.63     2705.85    165.41 o 
   0   6  13       54.00      -16.68     58.63 o 
   1   6  13     7486.82     6962.60    299.88 o 
   2   6  13    12482.65    16046.14    903.19 o 
   3   6  13     4686.39     6179.60    481.05 o 
  -4   7  13      120.92      160.41     92.91 o 
  -3   7  13     2914.05     3147.75    184.95 o 
  -2   7  13      127.94      189.90     80.40 o 
  -1   7  13    11011.84    10584.24    475.36 o 
   0   7  13     1006.75     1164.19    138.56 o 
   1   7  13    15024.80    14967.55    626.08 o 
   2   7  13      115.86      303.73    151.13 o 
   3   7  13     7464.74     8977.25    480.63 o 
  -3   8  13     2608.77     2716.17    169.01 o 
  -2   8  13    13387.64    12895.16    523.17 o 
  -1   8  13      198.25      184.57    112.78 o 
   0   8  13      402.46      398.20     89.54 o 
   1   8  13     1136.85      755.00    133.30 o 
   2   8  13     9515.74    11228.85    806.49 o 
   3   8  13      490.59      886.65    188.67 o 
  -3   9  13      377.11      549.38    103.49 o 
  -2   9  13      716.98      728.39    142.44 o 
  -1   9  13     4613.87     4144.59    234.09 o 
   0   9  13    13152.69    13021.80    577.11 o 
   1   9  13     1404.22     1288.33    158.37 o 
   2   9  13       46.45      135.67    251.21 o 
  -2  10  13       98.21       48.28     88.85 o 
  -1  10  13     5864.73     5897.70    303.70 o 
   0  10  13       58.78      -71.63    121.53 o 
   1  10  13     8255.03     8723.54    454.67 o 
  -4   0  14     5913.35     6943.79    383.12 o 
  -2   0  14    22523.23    22899.38   1112.28 o 
   0   0  14    22113.59    19435.00    740.26 o 
   2   0  14     8425.38     7799.23    626.82 o 
   4   0  14    11973.02    11449.23    854.44 o 
  -4   1  14     4817.68     5300.34    253.94 o 
  -3   1  14    15077.20    16406.83    570.60 o 
  -2   1  14     3408.92     3131.54    243.46 o 
  -1   1  14       20.47       98.97     95.36 o 
   0   1  14     1255.10     1327.36     66.37 o 
   1   1  14    39893.91    34183.89   1140.32 o 
   2   1  14     8102.82     7150.60    436.57 o 
   3   1  14     1275.32     1100.84    136.37 o 
   4   1  14      359.12      136.58    184.89 o 
  -4   2  14      143.23       -6.83     97.69 o 
  -3   2  14      238.42      247.83    121.50 o 
  -2   2  14     1079.35      981.37    128.86 o 
  -1   2  14    19538.70    16906.24    591.69 o 
   0   2  14       56.77      -14.44     50.46 o 
   1   2  14      606.70      576.30     54.82 o 
   2   2  14      314.84      263.66    110.84 o 
   3   2  14    14610.39    12769.10   1030.68 o 
   4   2  14     3033.78     2559.13    337.36 o 
  -4   3  14     8821.39    10226.62    466.12 o 
  -3   3  14     2235.27     2457.80    152.02 o 
  -2   3  14    10329.31    10528.15    431.08 o 
  -1   3  14        5.92       31.49     51.80 o 
   0   3  14     9114.84     8183.97    310.80 o 
   1   3  14     4390.25     3753.30    215.08 o 
   2   3  14    18598.45    17212.12    972.60 o 
   3   3  14       25.09      113.69    135.07 o 
   4   3  14     1341.23     1494.80    234.69 o 
  -4   4  14     2498.79     3178.30    188.14 o 
  -3   4  14       57.22        6.08     75.72 o 
  -2   4  14     7393.91     7482.50    322.92 o 
  -1   4  14    16512.37    15267.84    656.44 o 
   0   4  14    12625.02    11528.07    422.53 o 
   1   4  14      300.30      302.77     51.21 o 
   2   4  14     3738.06     4202.87    397.26 o 
   3   4  14     6479.05     6887.06    445.28 o 
  -4   5  14      107.37       76.89     85.77 o 
  -3   5  14    14689.05    15635.31    626.62 o 
  -2   5  14       28.09       28.94     68.15 o 
  -1   5  14        4.85       31.00     95.58 o 
   0   5  14       51.74       17.38     60.49 o 
   1   5  14    17823.44    16716.45    619.08 o 
   2   5  14       20.06       22.42    122.56 o 
   3   5  14     4209.46     4323.49    340.41 o 
  -4   6  14      929.81     1300.28    177.98 o 
  -3   6  14        2.00      228.25    212.46 o 
  -2   6  14     5516.65     6006.65    275.67 o 
  -1   6  14    16069.53    15350.13    664.11 o 
   0   6  14     6564.08     5925.52    265.31 o 
   1   6  14      591.14      445.24    114.60 o 
   2   6  14     3156.37     3764.75    264.77 o 
   3   6  14     8134.35     9637.88    608.86 o 
  -3   7  14     2292.95     2284.10    154.29 o 
  -2   7  14     8776.20     8723.02    372.60 o 
  -1   7  14        1.24       10.77    150.14 o 
   0   7  14     9043.20     8004.10    619.43 o 
   1   7  14     2718.75     2600.04    173.07 o 
   2   7  14    11438.27    12921.40    773.54 o 
   3   7  14      239.34      672.73    167.82 o 
  -3   8  14      226.05      165.55     97.25 o 
  -2   8  14      829.32      945.82    107.92 o 
  -1   8  14    11982.94    11999.41    535.58 o 
   0   8  14     1279.15     1084.93    138.39 o 
   1   8  14      849.61      806.65    135.07 o 
   2   8  14       36.90       97.93    289.84 o 
  -2   9  14     1336.71     1306.60    126.20 o 
  -1   9  14       91.85      105.61     88.73 o 
   0   9  14      776.67      736.95    157.36 o 
   1   9  14     9164.46     9719.45    497.37 o 
  -1  10  14      449.34      532.33    110.19 o 
   0  10  14    10791.85    10244.16    529.77 o 
  -3   0  15    15569.32    17015.05    844.72 o 
  -1   0  15     8733.96     8048.14    333.44 o 
   1   0  15    33121.65    26074.58   2339.11 o 
   3   0  15      254.53      174.83    160.49 o 
  -4   1  15     1117.74     1101.88    102.96 o 
  -3   1  15      663.85      708.69     95.39 o 
  -2   1  15    15352.35    15077.55    565.08 o 
  -1   1  15     8362.33     7447.57    242.19 o 
   0   1  15     2764.99     2707.89    122.71 o 
   1   1  15      434.21      395.44    119.01 o 
   2   1  15     7906.78     6064.26    387.86 o 
   3   1  15    13948.69    11551.12    605.81 o 
  -4   2  15     9801.53    11991.82    628.44 o 
  -3   2  15      787.84     1168.79    158.82 o 
  -2   2  15     1478.04     1578.08    120.10 o 
  -1   2  15       75.66       59.02     60.61 o 
   0   2  15    17634.90    16052.05    531.03 o 
   1   2  15     4792.28     4383.44    281.51 o 
   2   2  15     5113.40     4133.38    296.11 o 
   3   2  15        4.02      133.33    110.46 o 
  -4   3  15       40.32      117.45     85.54 o 
  -3   3  15     6223.57     7015.66    317.28 o 
  -2   3  15     2836.89     2990.95    383.00 o 
  -1   3  15    13310.69    12302.48    482.36 o 
   0   3  15      109.65       60.49     83.54 o 
   1   3  15     3248.23     3369.50    256.08 o 
   2   3  15      996.31      871.29    142.25 o 
   3   3  15    12132.69    10242.92    611.03 o 
  -4   4  15     5918.35     6844.57    319.87 o 
  -3   4  15     6876.13     7749.40    343.70 o 
  -2   4  15      389.76      267.12     79.70 o 
  -1   4  15     1998.17     1764.64    159.06 o 
   0   4  15    12744.54    11543.65    427.37 o 
   1   4  15    15644.33    16188.83    859.40 o 
   2   4  15     1181.19     1354.14    162.40 o 
   3   4  15      319.68      303.23    133.05 o 
  -4   5  15      320.80      333.32    168.56 o 
  -3   5  15        3.15      -16.12     79.28 o 
  -2   5  15    12585.91    12303.40    499.00 o 
  -1   5  15     1029.59      923.33    129.02 o 
   0   5  15     4893.48     4415.48    212.15 o 
   1   5  15       57.12      -23.45    238.87 o 
   2   5  15    15948.75    17844.42    855.96 o 
   3   5  15       43.50      121.67    130.38 o 
  -3   6  15     5976.42     6544.78    303.92 o 
  -2   6  15      426.61      384.38     86.75 o 
  -1   6  15      754.33      780.41    113.26 o 
   0   6  15     5210.79     4942.56    234.26 o 
   1   6  15    11722.81    11918.77    817.41 o 
   2   6  15     1190.61     1390.91    174.34 o 
   3   6  15      165.41      261.76    138.61 o 
  -3   7  15     4180.93     4798.43    244.41 o 
  -2   7  15     1881.89     1990.82    165.01 o 
  -1   7  15    10955.41    10369.34    469.85 o 
   0   7  15      474.47      418.47     91.03 o 
   1   7  15     3302.55     3061.79    336.47 o 
   2   7  15      279.10      604.04    263.91 o 
  -2   8  15      483.84      578.38     97.96 o 
  -1   8  15       18.63      -72.81     82.86 o 
   0   8  15    10455.29     9921.43    629.69 o 
   1   8  15     2146.58     2497.89    322.79 o 
   2   8  15     3154.21     3586.43    399.06 o 
  -2   9  15     6902.47     6943.48    365.45 o 
  -1   9  15     2365.64     2377.54    168.43 o 
   0   9  15     2399.70     2419.81    214.58 o 
   1   9  15      315.38      494.74    241.75 o 
  -4   0  16     2253.44     2602.12    282.33 o 
  -2   0  16    15349.60    15300.07    759.80 o 
   0   0  16        7.85        2.77     64.98 o 
   2   0  16    16115.34    12677.12   1175.43 o 
  -4   1  16     3627.62     4290.30    343.28 o 
  -3   1  16     2287.03     2443.65    145.10 o 
  -2   1  16      168.47        7.36     71.07 o 
  -1   1  16     8740.67     7894.29    255.25 o 
   0   1  16    18999.13    16362.76    491.30 o 
   1   1  16     6102.15     5337.60    647.18 o 
   2   1  16       31.13        6.17    101.08 o 
   3   1  16     1836.40     1423.74    168.35 o 
  -4   2  16       18.48      -28.10     74.71 o 
  -3   2  16    12650.02    13894.29    574.28 o 
  -2   2  16     1862.43     1837.26    297.82 o 
  -1   2  16    10313.20     9485.10    356.79 o 
   0   2  16      368.86      428.28     56.18 o 
   1   2  16    11635.41    11685.03    852.57 o 
   2   2  16     3481.99     2945.43    242.67 o 
   3   2  16     8852.49     7175.52    453.42 o 
  -4   3  16     9765.61    12237.26    570.64 o 
  -3   3  16       31.17        3.90     79.56 o 
  -2   3  16     1997.96     2078.42    211.57 o 
  -1   3  16      269.16      170.97     66.35 o 
   0   3  16    26213.22    23664.53    776.57 o 
   1   3  16     1288.23     1464.55    196.23 o 
   2   3  16      375.66      435.70    144.08 o 
   3   3  16       98.72      151.30    126.39 o 
  -3   4  16     3582.33     3853.31    212.24 o 
  -2   4  16    12018.47    12308.27    545.76 o 
  -1   4  16     1499.60     1586.06    116.35 o 
   0   4  16      965.07      922.51     85.47 o 
   1   4  16     1146.19     1525.37    248.20 o 
   2   4  16    13377.67    14081.47    751.98 o 
   3   4  16     4052.76     4219.66    596.74 o 
  -3   5  16     3442.56     3792.47    213.06 o 
  -2   5  16       15.87       63.94     77.40 o 
  -1   5  16    13488.03    12840.01    561.82 o 
   0   5  16       21.42       94.37     74.49 o 
   1   5  16    12087.19    13147.63   1047.78 o 
   2   5  16      134.67       85.03    130.16 o 
  -3   6  16     3352.89     3867.02    215.77 o 
  -2   6  16     9488.02     9772.66    446.43 o 
  -1   6  16     2162.47     2168.43    146.13 o 
   0   6  16       12.88       60.99     71.85 o 
   1   6  16     1888.70     1915.83    279.12 o 
   2   6  16     9820.10    11862.53    604.78 o 
  -2   7  16     1426.02     1375.23    128.72 o 
  -1   7  16      360.76      350.25     93.05 o 
   0   7  16    11603.89    11197.55    456.50 o 
   1   7  16      138.97      250.06    222.20 o 
   2   7  16      403.77       41.71    258.28 o 
  -2   8  16     3431.04     3685.03    221.13 o 
  -1   8  16     2808.34     2817.07    181.99 o 
   0   8  16        6.53     -121.34    121.29 o 
   1   8  16     9243.44     8954.62    804.78 o 
  -3   0  17        6.60      -76.42    131.13 o 
  -1   0  17    14170.24    13334.33    864.88 o 
   1   0  17     2603.35     2124.72    301.22 o 
   3   0  17    19691.53    15704.31   1457.76 o 
  -4   1  17     3323.40     4136.07    223.32 o 
  -3   1  17     5702.06     6139.84    289.21 o 
  -2   1  17     5700.77     5082.14    240.49 o 
  -1   1  17      100.55       82.07     87.27 o 
   0   1  17     3767.45     3491.59    142.94 o 
   1   1  17     6143.24     5500.35    518.31 o 
   2   1  17     9941.30     7338.85    524.23 o 
   3   1  17      550.91      287.06    228.30 o 
  -3   2  17       66.80       93.56     71.48 o 
  -2   2  17    10199.51     9417.06    428.29 o 
  -1   2  17     3194.11     2715.05    151.13 o 
   0   2  17    14130.10    12275.42    376.94 o 
   1   2  17        7.95      111.18    130.88 o 
   2   2  17     3999.00     3583.82    303.43 o 
   3   2  17      678.63      631.02    141.97 o 
  -3   3  17     9799.77    10661.42    696.65 o 
  -2   3  17      712.40      608.13     90.51 o 
  -1   3  17     1215.16      998.46     91.73 o 
   0   3  17      204.00      230.60     56.40 o 
   1   3  17    13801.16    13682.25    734.26 o 
   2   3  17     3133.05     3036.99    313.21 o 
  -3   4  17       31.38       77.34     83.28 o 
  -2   4  17      397.90      383.40     88.84 o 
  -1   4  17    13269.43    12420.48    496.29 o 
   0   4  17     3536.33     3113.58    246.81 o 
   1   4  17      709.39      822.52    149.69 o 
   2   4  17       74.25     -126.44    255.09 o 
  -3   5  17       32.39      -22.26    121.82 o 
  -2   5  17     7575.77     7756.64    369.54 o 
  -1   5  17      704.69      582.11    120.95 o 
   0   5  17     9449.04     8441.13    355.25 o 
   1   5  17       67.24      320.43    220.26 o 
   2   5  17    11215.57    11981.39    597.94 o 
  -2   6  17      658.35      646.91    102.99 o 
  -1   6  17    14382.36    13752.34    602.05 o 
   0   6  17     5119.18     4841.05    233.07 o 
   1   6  17      159.94      359.82    227.39 o 
   2   6  17      684.74     1121.55    368.27 o 
  -2   7  17       62.54      121.04     90.27 o 
  -1   7  17       18.78       27.10     83.47 o 
   0   7  17       20.71     -127.32     84.88 o 
   1   7  17    13344.81    13881.45   1592.32 o 
   0   8  17     7902.35     7537.84    488.91 o 
  -2   0  18     6890.79     6559.72    432.08 o 
   0   0  18    15520.10    14086.26    680.92 o 
   2   0  18     6492.16     4387.27    484.24 o 
  -3   1  18     2213.46     2536.66    199.18 o 
  -2   1  18     4301.69     4186.92    196.53 o 
  -1   1  18    11447.19    10704.07    464.29 o 
   0   1  18     1141.42     1004.55     95.38 o 
   1   1  18      259.20      386.35    124.53 o 
   2   1  18     1080.18      863.04    151.07 o 
  -3   2  18     7967.06     9078.07    398.30 o 
  -2   2  18       53.49      -19.34     79.61 o 
  -1   2  18     3314.97     2867.28    190.98 o 
   0   2  18      647.40      662.85     84.49 o 
   1   2  18    12632.28    11719.33    635.32 o 
   2   2  18      139.90       97.54    140.03 o 
  -3   3  18       70.90      123.75     89.97 o 
  -2   3  18    10147.77    10090.07    460.05 o 
  -1   3  18     2679.10     2372.82    171.91 o 
   0   3  18     3000.02     2771.66    154.67 o 
   1   3  18      267.78      184.77    129.87 o 
   2   3  18    11321.83    10725.00    590.39 o 
  -3   4  18     2121.98     2422.89    173.28 o 
  -2   4  18     1562.44     1608.74    133.71 o 
  -1   4  18       33.79      -54.11     96.26 o 
   0   4  18     7658.32     6957.42    301.95 o 
   1   4  18     6433.50     7082.72    431.03 o 
   2   4  18     3310.80     3272.17    264.36 o 
  -2   5  18       48.25      -56.89     94.56 o 
  -1   5  18    15989.65    14198.87    562.44 o 
   0   5  18      180.78      207.72     91.12 o 
   1   5  18      159.00      146.00    224.70 o 
  -2   6  18      399.12      410.49    102.98 o 
  -1   6  18      737.04      715.97    196.59 o 
   0   6  18     5121.46     4777.34    232.87 o 
   1   6  18     7646.64     8070.66    611.88 o 
  -3   0  19     7848.34     8481.50    675.28 o 
  -1   0  19     6153.61     5209.78    997.46 o 
   1   0  19    12658.94    11420.94   1026.83 o 
  -2   1  19      158.42        7.31     67.09 o 
  -1   1  19     2010.97     1825.54    211.44 o 
   0   1  19    10025.84     9202.98    444.10 o 
   1   1  19     3128.32     2670.01    191.27 o 
   2   1  19       92.91      140.19    222.12 o 
  -2   2  19    10179.01     9954.06    578.78 o 
  -1   2  19      207.18      125.84     43.05 o 
   0   2  19      116.55      225.65    202.70 o 
   1   2  19       86.63      156.63    122.71 o 
  -2   3  19      165.52      120.22     87.29 o 
  -1   3  19    10770.73     9679.00    471.86 o 
   0   3  19     2841.49     3048.24    314.14 o 
   1   3  19     6509.21     7098.72    431.81 o 
  -2   4  19     4582.32     4636.91    253.96 o 
  -1   4  19     3916.92     3553.30    230.05 o 
   0   4  19      370.04      414.54    309.17 o 
   1   4  19     4248.44     4568.64    420.65 o 
  -1   5  19        1.01      -58.58     74.73 o 
   0   5  19    13002.14    11429.90    783.15 o 
  -2   0  20     7017.09     6929.47    563.63 o 
   0   0  20     8374.45     7843.34    653.73 o 
  -2   1  20     2740.86     2790.24    151.84 o 
  -1   1  20      100.27      198.52    101.78 o 
   0   1  20      528.25      850.99    251.48 o 
   1   1  20     7722.79     7443.73    382.20 o 
  -1   2  20    11505.39    10568.71    379.65 o 
   0   2  20     1247.16     1441.60    239.81 o 
  -1   3  20        7.46       -2.67     56.56 o 
   0   3  20     3132.38     3292.58    333.76 o 
                                                 
